# Supplementary material for: Atlastin-mediated membrane tethering is critical for cargo mobility and exit from the endoplasmic reticulum
Source: Proc Natl Acad Sci U S A. 2019 Jun 25;116(28):14029–38. doi: 10.1073/pnas.1908409116 (PMC6628656; doi:10.1073/pnas.1908409116)
Supplement: Supplementary File [file pnas.1908409116.sd01.xlsx]

## Sheet: Sheet1
		Accession	# Unique Peptides	log2average ratio	minus log10pvalue	Description
		A0A0D9S3V2	2	6.76558	7.7042	Fc fragment of IgG receptor and transporter OS=Chlorocebus sabaeus OX=60711 GN=FCGRT PE=4 SV=1
		A0A0D9RLP1	3	6.76558	7.7042	Membrane palmitoylated protein 5 OS=Chlorocebus sabaeus OX=60711 GN=MPP5 PE=3 SV=1
		A0A0D9S0P0	2	6.16011	2.67508	Glial fibrillary acidic protein OS=Chlorocebus sabaeus OX=60711 GN=GFAP PE=3 SV=1
		A0A0D9RLK7	2	5.45007	1.1384	Uncharacterized protein OS=Chlorocebus sabaeus OX=60711 PE=4 SV=1
		A0A0D9R0Q0	2	5.3584	1.26403	Protein tyrosine phosphatase, receptor type J OS=Chlorocebus sabaeus OX=60711 GN=PTPRJ PE=4 SV=1
		A0A0D9R6C3	2	5.18133	1.32282	Heart development protein with EGF like domains 1 OS=Chlorocebus sabaeus OX=60711 GN=HEG1 PE=4 SV=1
		A0A0D9RUG9	3	2.83477	2.53352	Vesicle associated membrane protein 8 OS=Chlorocebus sabaeus OX=60711 GN=VAMP8 PE=4 SV=1
		A0A0D9RJY3	10	2.70582	7.82242	Cadherin 17 OS=Chlorocebus sabaeus OX=60711 GN=CDH17 PE=4 SV=1
		A0A0D9RY22	7	2.54913	9.86734	KDEL motif containing 1 OS=Chlorocebus sabaeus OX=60711 GN=KDELC1 PE=4 SV=1
		A0A0D9R633	3	2.28844	12.9375	Glypican 4 OS=Chlorocebus sabaeus OX=60711 GN=GPC4 PE=3 SV=1
		A0A0D9REU3	6	2.19341	4.52036	MET proto-oncogene, receptor tyrosine kinase OS=Chlorocebus sabaeus OX=60711 GN=MET PE=3 SV=1
		A0A0D9RR93	4	2.06843	2.20292	Transmembrane p24 trafficking protein 3 OS=Chlorocebus sabaeus OX=60711 GN=TMED3 PE=3 SV=1
		A0A0D9S251	10	2.05639	3.75731	Polypeptide N-acetylgalactosaminyltransferase OS=Chlorocebus sabaeus OX=60711 GN=GALNT7 PE=3 SV=1
		A0A0D9QX66	3	2.05113	5.78772	Polypeptide N-acetylgalactosaminyltransferase OS=Chlorocebus sabaeus OX=60711 GN=GALNT18 PE=3 SV=1
		A0A0D9R3F9	8	2.03378	4.43019	Atlastin GTPase 3 OS=Chlorocebus sabaeus OX=60711 GN=ATL3 PE=4 SV=1
		A0A0D9RJZ5	3	2.00284	1.46115	Polypyrimidine tract binding protein 1 OS=Chlorocebus sabaeus OX=60711 GN=PTBP1 PE=4 SV=1
		A0A0D9RWI2	2	1.91608	3.93023	Coiled-coil domain containing 115 OS=Chlorocebus sabaeus OX=60711 GN=CCDC115 PE=4 SV=1
		A0A0D9S2D4	4	1.90474	3.27861	Junction plakoglobin OS=Chlorocebus sabaeus OX=60711 GN=JUP PE=4 SV=1
		A0A0D9R0R1	2	1.90033	1.82251	Uncharacterized protein OS=Chlorocebus sabaeus OX=60711 PE=4 SV=1
		A0A0D9RC77	2	1.87804	3.42491	V-type proton ATPase subunit F OS=Chlorocebus sabaeus OX=60711 GN=ATP6V1F PE=3 SV=1
		A0A0D9SDQ0	5	1.8725	7.22496	VGF nerve growth factor inducible OS=Chlorocebus sabaeus OX=60711 GN=VGF PE=4 SV=1
		A0A0D9R642	16	1.82814	4.40286	Hexokinase domain containing 1 OS=Chlorocebus sabaeus OX=60711 GN=HKDC1 PE=3 SV=1
		A0A0D9R8Y1	2	1.79238	3.63665	Neuraminidase 1 OS=Chlorocebus sabaeus OX=60711 GN=NEU1 PE=4 SV=1
		A0A0D9R4S2	5	1.79117	6.42686	Transmembrane protein 199 OS=Chlorocebus sabaeus OX=60711 GN=TMEM199 PE=4 SV=1
		A0A0D9RIY5	15	1.77444	4.91271	ATP binding cassette subfamily B member 1 OS=Chlorocebus sabaeus OX=60711 GN=ABCB1 PE=4 SV=1
		A0A0D9RA67	2	1.76493	4.60963	G protein-coupled receptor 108 OS=Chlorocebus sabaeus OX=60711 GN=GPR108 PE=4 SV=1
		A0A0D9R9X4	14	1.73813	4.08284	Fibronectin 1 OS=Chlorocebus sabaeus OX=60711 GN=FN1 PE=4 SV=1
		A0A0D9S0C0	2	1.73678	9.71455	Uncharacterized protein OS=Chlorocebus sabaeus OX=60711 PE=3 SV=1
		A0A0D9QZY3	2	1.69864	5.02902	Stearoyl-CoA desaturase OS=Chlorocebus sabaeus OX=60711 GN=SCD PE=3 SV=1
		A0A0D9RDX9	19	1.67644	4.28956	Polypeptide N-acetylgalactosaminyltransferase OS=Chlorocebus sabaeus OX=60711 GN=GALNT2 PE=3 SV=1
		A0A0D9SDN9	7	1.65549	3.95113	C1GALT1 specific chaperone 1 OS=Chlorocebus sabaeus OX=60711 GN=C1GALT1C1 PE=4 SV=1
		A0A0D9R925	16	1.64128	5.12819	Lectin, mannose binding 2 OS=Chlorocebus sabaeus OX=60711 GN=LMAN2 PE=4 SV=1
		A0A0D9RBA3	2	1.62061	4.01706	Podocalyxin OS=Chlorocebus sabaeus OX=60711 GN=PODXL PE=3 SV=1
		A0A0D9RI31	7	1.57837	3.5845	FAM20B, glycosaminoglycan xylosylkinase OS=Chlorocebus sabaeus OX=60711 GN=FAM20B PE=4 SV=1
		A0A0D9SD81	3	1.56723	3.57725	Uncharacterized protein OS=Chlorocebus sabaeus OX=60711 PE=3 SV=1
		A0A0D9RJ12	5	1.53913	2.96959	Solute carrier family 35 member B2 OS=Chlorocebus sabaeus OX=60711 GN=SLC35B2 PE=4 SV=1
		A0A0D9RP61	17	1.51907	5.68924	Leucyl and cystinyl aminopeptidase OS=Chlorocebus sabaeus OX=60711 GN=LNPEP PE=4 SV=1
		A0A0D9SEF7	5	1.47046	6.29097	Carbohydrate sulfotransferase OS=Chlorocebus sabaeus OX=60711 GN=CHST14 PE=3 SV=1
		A0A0D9RPM2	2	1.46425	2.17239	Proline rich coiled-coil 1 OS=Chlorocebus sabaeus OX=60711 GN=PRRC1 PE=4 SV=1
		A0A0D9RGS3	5	1.45867	4.63027	Protein tyrosine kinase 7 (inactive) OS=Chlorocebus sabaeus OX=60711 GN=PTK7 PE=3 SV=1
		A0A0D9QVB4	4	1.42966	5.3345	SEC24 homolog B, COPII coat complex component OS=Chlorocebus sabaeus OX=60711 GN=SEC24B PE=4 SV=1
		A0A0D9RSY6	5	1.41247	7.3726	Transmembrane p24 trafficking protein 4 OS=Chlorocebus sabaeus OX=60711 GN=TMED4 PE=3 SV=1
		A0A0D9RGI4	4	1.39623	3.09837	Solute carrier family 30 member 6 OS=Chlorocebus sabaeus OX=60711 GN=SLC30A6 PE=4 SV=1
		A0A0D9R929	4	1.34547	5.64919	Cation-transporting ATPase OS=Chlorocebus sabaeus OX=60711 GN=ATP13A3 PE=3 SV=1
		A0A0D9RTL2	4	1.33673	3.42121	Solute carrier family 30 member 5 OS=Chlorocebus sabaeus OX=60711 GN=SLC30A5 PE=4 SV=1
		A0A0D9R2S2	6	1.3245	3.44869	Galactosylgalactosylxylosylprotein 3-beta-glucuronosyltransferase OS=Chlorocebus sabaeus OX=60711 GN=B3GAT3 PE=3 SV=1
		A0A0D9RAD3	4	1.31646	4.12529	Complement C3 OS=Chlorocebus sabaeus OX=60711 GN=C3 PE=4 SV=1
		F6KXZ0	4	1.28598	5.94422	MHC class IA antigen OS=Chlorocebus sabaeus OX=60711 GN=Chsa-A PE=2 SV=1
		A0A0D9RKT2	6	1.26156	3.7026	Glycoprotein-N-acetylgalactosamine 3-beta-galactosyltransferase 1 OS=Chlorocebus sabaeus OX=60711 GN=C1GALT1 PE=3 SV=1
		A0A0D9RSY1	3	1.25113	4.39003	Transmembrane protein 129 OS=Chlorocebus sabaeus OX=60711 GN=TMEM129 PE=4 SV=1
		A0A0D9RB74	2	1.24704	1.10252	Beta-2-microglobulin OS=Chlorocebus sabaeus OX=60711 GN=B2M PE=3 SV=1
		A0A0D9R8T1	3	1.22886	3.6382	PDZ and LIM domain 7 OS=Chlorocebus sabaeus OX=60711 GN=PDLIM7 PE=4 SV=1
		A0A0D9QXP0	10	1.21314	5.35875	Nucleobindin 2 OS=Chlorocebus sabaeus OX=60711 GN=NUCB2 PE=4 SV=1
		A0A0D9RTQ2	2	1.19529	2.36248	Dehydrogenase/reductase 1 OS=Chlorocebus sabaeus OX=60711 GN=DHRS1 PE=4 SV=1
		A0A0D9RWW0	5	1.18578	5.7537	Adhesion G protein-coupled receptor G6 OS=Chlorocebus sabaeus OX=60711 GN=ADGRG6 PE=3 SV=1
		A0A0D9R5D9	2	1.18007	2.60369	Sodium/hydrogen exchanger OS=Chlorocebus sabaeus OX=60711 GN=SLC9A6 PE=3 SV=1
		A0A0D9R8U2	10	1.13395	1.25839	Drebrin 1 OS=Chlorocebus sabaeus OX=60711 GN=DBN1 PE=4 SV=1
		A0A0D9RTY6	8	1.11506	2.76522	Transmembrane 9 superfamily member OS=Chlorocebus sabaeus OX=60711 PE=3 SV=1
		A0A0D9QVI5	4	1.09943	2.77398	Palmitoyltransferase OS=Chlorocebus sabaeus OX=60711 GN=ZDHHC17 PE=3 SV=1
		A0A0D9RQK3	3	1.0884	1.13455	Uncharacterized protein OS=Chlorocebus sabaeus OX=60711 PE=4 SV=1
		A0A0D9S1T8	3	1.08178	2.48197	Caveolae associated protein 1 OS=Chlorocebus sabaeus OX=60711 GN=CAVIN1 PE=4 SV=1
		A0A0D9R800	4	1.07923	6.41909	Uncharacterized protein OS=Chlorocebus sabaeus OX=60711 PE=3 SV=1
		A0A0D9S327	13	1.07921	4.6244	Nucleobindin 1 OS=Chlorocebus sabaeus OX=60711 GN=NUCB1 PE=4 SV=1
		A0A0D9R5I2	8	1.07751	2.87742	Zinc finger protein like 1 OS=Chlorocebus sabaeus OX=60711 GN=ZFPL1 PE=4 SV=1
		A0A0D9S0C1	2	1.07625	4.8074	Uncharacterized protein OS=Chlorocebus sabaeus OX=60711 PE=3 SV=1
		A0A0D9RVQ1	2	1.07194	1.76119	NDRG family member 2 OS=Chlorocebus sabaeus OX=60711 GN=NDRG2 PE=4 SV=1
		A0A0D9QYF5	9	1.06478	4.43465	Palmitoyltransferase OS=Chlorocebus sabaeus OX=60711 GN=ZDHHC13 PE=3 SV=1
		A0A0D9REK2	3	1.06101	2.09424	Polypeptide N-acetylgalactosaminyltransferase OS=Chlorocebus sabaeus OX=60711 GN=GALNT10 PE=3 SV=1
		A0A0D9RZ91	10	1.0561	2.46865	Polypeptide N-acetylgalactosaminyltransferase OS=Chlorocebus sabaeus OX=60711 GN=GALNT1 PE=3 SV=1
		A0A0D9S8N2	5	1.05368	1.48158	Uncharacterized protein OS=Chlorocebus sabaeus OX=60711 PE=4 SV=1
		A0A0D9R7U3	4	1.05361	4.29336	Uncharacterized protein OS=Chlorocebus sabaeus OX=60711 PE=3 SV=1
		A0A0D9RU79	8	1.04972	2.02929	Trans-golgi network protein 2 OS=Chlorocebus sabaeus OX=60711 GN=TGOLN2 PE=4 SV=1
		A0A0D9R8Y0	3	1.04231	2.02383	Synaptosome associated protein 23 OS=Chlorocebus sabaeus OX=60711 GN=SNAP23 PE=4 SV=1
		A0A0D9RCV3	3	1.03982	1.43587	Triosephosphate isomerase OS=Chlorocebus sabaeus OX=60711 GN=TPI1 PE=3 SV=1
		A0A0D9RI07	10	1.03976	5.95912	Annexin OS=Chlorocebus sabaeus OX=60711 PE=3 SV=1
		A0A0D9RMH2	3	1.006	1.87198	Chromosome 5 open reading frame 15 OS=Chlorocebus sabaeus OX=60711 GN=C5orf15 PE=4 SV=1
		A0A0D9R932	3	0.998881	2.22377	CXADR, Ig-like cell adhesion molecule OS=Chlorocebus sabaeus OX=60711 GN=CXADR PE=4 SV=1
		A0A0D9RB56	2	0.998205	2.31076	CKLF like MARVEL transmembrane domain containing 6 OS=Chlorocebus sabaeus OX=60711 GN=CMTM6 PE=4 SV=1
		A0A0D9RJ32	4	0.994927	3.02271	Syntaxin 6 OS=Chlorocebus sabaeus OX=60711 GN=STX6 PE=3 SV=1
		A0A0D9R6D3	7	0.992718	1.67737	Hexokinase 1 OS=Chlorocebus sabaeus OX=60711 GN=HK1 PE=3 SV=1
		A0A0D9RWF6	6	0.991141	2.93937	Sphingomyelin phosphodiesterase 4 OS=Chlorocebus sabaeus OX=60711 GN=SMPD4 PE=4 SV=1
		A0A0D9RJD3	7	0.983283	2.31568	Integrin subunit alpha V OS=Chlorocebus sabaeus OX=60711 GN=ITGAV PE=3 SV=1
		A0A0D9SCB4	5	0.981347	2.47193	Brain abundant membrane attached signal protein 1 OS=Chlorocebus sabaeus OX=60711 GN=BASP1 PE=4 SV=1
		A0A0D9QUZ5	3	0.980298	1.70068	Integrin beta OS=Chlorocebus sabaeus OX=60711 PE=3 SV=1
		A0A0D9RAW9	7	0.970518	2.43849	Mannose-6-phosphate receptor, cation dependent OS=Chlorocebus sabaeus OX=60711 GN=M6PR PE=4 SV=1
		A0A0D9RT65	3	0.964151	2.71493	Dermatan sulfate epimerase OS=Chlorocebus sabaeus OX=60711 GN=DSE PE=4 SV=1
		A0A0D9RAW4	22	0.95131	1.14943	Carbamoyl-phosphate synthase 1 OS=Chlorocebus sabaeus OX=60711 GN=CPS1 PE=3 SV=1
		A0A0D9RFQ7	17	0.942946	2.8576	Golgin A5 OS=Chlorocebus sabaeus OX=60711 GN=GOLGA5 PE=4 SV=1
		A0A0D9RF94	7	0.936093	1.89498	Sodium/potassium-transporting ATPase subunit beta OS=Chlorocebus sabaeus OX=60711 GN=ATP1B1 PE=3 SV=1
		A0A0D9RMA1	12	0.93577	2.58489	Glucuronic acid epimerase OS=Chlorocebus sabaeus OX=60711 GN=GLCE PE=4 SV=1
		A0A0D9RFN9	3	0.933147	1.41227	Fructose-bisphosphate aldolase OS=Chlorocebus sabaeus OX=60711 GN=ALDOB PE=3 SV=1
		A0A0D9RR58	2	0.930515	1.67119	Golgi reassembly stacking protein 2 OS=Chlorocebus sabaeus OX=60711 GN=GORASP2 PE=4 SV=1
		A0A0D9SAV7	4	0.916504	1.12041	Uncharacterized protein OS=Chlorocebus sabaeus OX=60711 PE=4 SV=1
		A0A0D9RDS8	16	0.915416	1.50612	Clathrin interactor 1 OS=Chlorocebus sabaeus OX=60711 GN=CLINT1 PE=4 SV=1
		A0A0D9RVV5	8	0.913455	1.93003	ATPase H+ transporting V1 subunit B2 OS=Chlorocebus sabaeus OX=60711 GN=ATP6V1B2 PE=3 SV=1
		A0A0D9S6R1	3	0.911503	3.05569	Transmembrane p24 trafficking protein 5 OS=Chlorocebus sabaeus OX=60711 GN=TMED5 PE=3 SV=1
		A0A0D9RNH4	2	0.905561	2.3013	Neuroplastin OS=Chlorocebus sabaeus OX=60711 GN=NPTN PE=4 SV=1
		A0A0D9RDL5	11	0.89398	1.71606	Calcium-transporting ATPase OS=Chlorocebus sabaeus OX=60711 GN=ATP2C1 PE=3 SV=1
		A0A0D9RFD3	8	0.889469	3.5093	Transmembrane protein 168 OS=Chlorocebus sabaeus OX=60711 GN=TMEM168 PE=4 SV=1
		A0A0D9S489	17	0.8877	3.90038	Calcium activated nucleotidase 1 OS=Chlorocebus sabaeus OX=60711 GN=CANT1 PE=4 SV=1
		A0A0D9S6I4	3	0.881892	1.54832	Glutathione S-transferase mu 4 OS=Chlorocebus sabaeus OX=60711 GN=GSTM4 PE=4 SV=1
		A0A0D9QUU6	11	0.878064	2.19109	Calcium-transporting ATPase OS=Chlorocebus sabaeus OX=60711 GN=ATP2B1 PE=3 SV=1
		A0A0D9S821	6	0.866912	3.82689	Syntaxin 12 OS=Chlorocebus sabaeus OX=60711 GN=STX12 PE=3 SV=1
		A0A0D9S873	4	0.858232	1.33988	Chloride intracellular channel protein OS=Chlorocebus sabaeus OX=60711 GN=CLIC4 PE=3 SV=1
		A0A0D9R7W0	4	0.85742	5.08264	Uncharacterized protein OS=Chlorocebus sabaeus OX=60711 PE=3 SV=1
		A0A0D9S0H9	4	0.856436	1.63885	Progesterone receptor membrane component 1 OS=Chlorocebus sabaeus OX=60711 GN=PGRMC1 PE=3 SV=1
		A0A0D9S6U2	5	0.846986	4.25927	Uncharacterized protein OS=Chlorocebus sabaeus OX=60711 PE=4 SV=1
		A0A0D9RBK5	2	0.845974	2.94287	Galectin OS=Chlorocebus sabaeus OX=60711 GN=LGALS8 PE=4 SV=1
		A0A0D9RN38	39	0.832406	5.738	Spectrin beta chain OS=Chlorocebus sabaeus OX=60711 GN=SPTBN1 PE=3 SV=1
		A0A0D9RJ55	5	0.832034	1.56819	Cell division cycle 5 like OS=Chlorocebus sabaeus OX=60711 GN=CDC5L PE=4 SV=1
		A0A0D9RY59	4	0.824486	2.41878	FERM, ARH/RhoGEF and pleckstrin domain protein 1 OS=Chlorocebus sabaeus OX=60711 GN=FARP1 PE=4 SV=1
		A0A0D9S6G0	2	0.818731	1.08579	ATP synthase peripheral stalk-membrane subunit b OS=Chlorocebus sabaeus OX=60711 GN=ATP5PB PE=4 SV=1
		A0A0D9R765	4	0.816153	2.07985	Beta-1,4-glucuronyltransferase 1 OS=Chlorocebus sabaeus OX=60711 GN=B4GAT1 PE=4 SV=1
		A0A0D9QZ00	4	0.815225	1.00518	Sulfite oxidase OS=Chlorocebus sabaeus OX=60711 GN=SUOX PE=4 SV=1
		A0A0D9R1Q0	2	0.813231	1.44331	TATA-box binding protein associated factor 15 OS=Chlorocebus sabaeus OX=60711 GN=TAF15 PE=4 SV=1
		A0A0D9RP68	50	0.811477	4.28302	Spectrin alpha, non-erythrocytic 1 OS=Chlorocebus sabaeus OX=60711 GN=SPTAN1 PE=4 SV=1
		A0A0D9S1H9	5	0.810586	3.40133	N-acetylglucosamine-1-phosphate transferase subunits alpha and beta OS=Chlorocebus sabaeus OX=60711 GN=GNPTAB PE=4 SV=1
		A0A0D9SE17	2	0.810049	1.14886	Uncharacterized protein OS=Chlorocebus sabaeus OX=60711 PE=4 SV=1
		A0A0D9SE44	2	0.808725	2.25098	40S ribosomal protein S26 OS=Chlorocebus sabaeus OX=60711 PE=3 SV=1
		A0A0D9RUG7	4	0.801384	3.89991	Delta 4-desaturase, sphingolipid 1 OS=Chlorocebus sabaeus OX=60711 GN=DEGS1 PE=3 SV=1
		A0A0D9R121	9	0.799137	2.43841	Catenin delta 1 OS=Chlorocebus sabaeus OX=60711 GN=CTNND1 PE=4 SV=1
		A0A0D9S5J9	2	0.796009	2.24173	Membrane bound O-acyltransferase domain containing 7 OS=Chlorocebus sabaeus OX=60711 GN=MBOAT7 PE=3 SV=1
		A0A0D9QWT8	8	0.79433	1.51313	BMP2 inducible kinase OS=Chlorocebus sabaeus OX=60711 GN=BMP2K PE=4 SV=1
		A0A0D9S7F9	7	0.79359	1.31565	Peroxiredoxin 1 OS=Chlorocebus sabaeus OX=60711 GN=PRDX1 PE=4 SV=1
		A0A0D9RFQ9	2	0.787012	1.70046	Sodium/potassium-transporting ATPase subunit beta OS=Chlorocebus sabaeus OX=60711 GN=ATP1B3 PE=3 SV=1
		A0A0D9RN88	3	0.784952	1.16008	Amine oxidase OS=Chlorocebus sabaeus OX=60711 GN=MAOB PE=3 SV=1
		A0A0D9QY96	6	0.783475	5.96008	GDT1 family protein OS=Chlorocebus sabaeus OX=60711 GN=TMEM165 PE=3 SV=1
		A0A0D9RG92	4	0.780972	2.53808	Synaptophysin like 1 OS=Chlorocebus sabaeus OX=60711 GN=SYPL1 PE=4 SV=1
		A0A0D9RCE1	2	0.769687	0.892267	Isocitrate dehydrogenase [NADP] OS=Chlorocebus sabaeus OX=60711 GN=IDH1 PE=3 SV=1
		A0A0D9RI00	9	0.768967	2.18593	Myosin IB OS=Chlorocebus sabaeus OX=60711 GN=MYO1B PE=3 SV=1
		A0A0D9S713	4	0.766362	1.35829	SERPINE1 mRNA binding protein 1 OS=Chlorocebus sabaeus OX=60711 GN=SERBP1 PE=4 SV=1
		A0A0D9QYT4	7	0.762992	1.71975	Integrin subunit alpha 3 OS=Chlorocebus sabaeus OX=60711 GN=ITGA3 PE=3 SV=1
		A0A0D9RVT9	7	0.760556	2.60712	Syntaxin 7 OS=Chlorocebus sabaeus OX=60711 GN=STX7 PE=3 SV=1
		A0A0D9RDU4	15	0.757138	2.643	DnaJ heat shock protein family (Hsp40) member C13 OS=Chlorocebus sabaeus OX=60711 GN=DNAJC13 PE=4 SV=1
		A0A0D9S2A5	3	0.756484	1.21227	ATP citrate lyase OS=Chlorocebus sabaeus OX=60711 GN=ACLY PE=4 SV=1
		A0A0D9RMT4	2	0.756063	1.45729	Protein XRP2 OS=Chlorocebus sabaeus OX=60711 GN=RP2 PE=3 SV=1
		A0A0D9RX86	4	0.754783	4.93145	Golgi phosphoprotein 3 OS=Chlorocebus sabaeus OX=60711 GN=GOLPH3 PE=4 SV=1
		A0A0D9S237	4	0.750173	2.56407	Chloride channel protein OS=Chlorocebus sabaeus OX=60711 GN=CLCN3 PE=3 SV=1
		A0A0D9S7B0	10	0.743751	2.33477	Epidermal growth factor receptor pathway substrate 15 OS=Chlorocebus sabaeus OX=60711 GN=EPS15 PE=4 SV=1
		A0A0D9RAM9	5	0.733077	1.28087	7-dehydrocholesterol reductase OS=Chlorocebus sabaeus OX=60711 GN=DHCR7 PE=4 SV=1
		A0A0D9S8Q7	6	0.73291	1.99582	Enolase 1 OS=Chlorocebus sabaeus OX=60711 GN=ENO1 PE=3 SV=1
		A0A0D9R162	14	0.732062	1.90451	Transmembrane 9 superfamily member OS=Chlorocebus sabaeus OX=60711 GN=TM9SF3 PE=3 SV=1
		A0A0D9R7F4	5	0.728595	1.45609	Flotillin 1 OS=Chlorocebus sabaeus OX=60711 GN=FLOT1 PE=4 SV=1
		A0A0D9QZW7	2	0.726086	1.23589	Solute carrier family 35 member C1 OS=Chlorocebus sabaeus OX=60711 GN=SLC35C1 PE=4 SV=1
		A0A0D9QV75	8	0.724979	2.5904	V-type proton ATPase subunit OS=Chlorocebus sabaeus OX=60711 GN=ATP6V0D1 PE=3 SV=1
		A0A0D9S777	3	0.710246	4.39354	Transmembrane protein 59 OS=Chlorocebus sabaeus OX=60711 GN=TMEM59 PE=4 SV=1
		A0A0D9S1R2	2	0.709604	1.12344	Apolipoprotein C1 OS=Chlorocebus sabaeus OX=60711 GN=APOC1 PE=4 SV=1
		A0A0D9RG83	11	0.70667	1.74935	N-deacetylase and N-sulfotransferase 1 OS=Chlorocebus sabaeus OX=60711 GN=NDST1 PE=4 SV=1
		A0A0D9R9L7	4	0.70512	1.2179	Carnitine palmitoyltransferase 1A OS=Chlorocebus sabaeus OX=60711 GN=CPT1A PE=3 SV=1
		A0A0D9SDH5	9	0.70225	2.60422	Mannosyl (alpha-1,6-)-glycoprotein beta-1,2-N-acetylglucosaminyltransferase OS=Chlorocebus sabaeus OX=60711 GN=MGAT2 PE=4 SV=1
		A0A0D9RYR3	7	0.698061	3.55173	ATPase H+ transporting accessory protein 1 OS=Chlorocebus sabaeus OX=60711 GN=ATP6AP1 PE=4 SV=1
		A0A0D9QZN2	3	0.685433	1.20028	Nucleoside diphosphate kinase OS=Chlorocebus sabaeus OX=60711 GN=NME1 PE=3 SV=1
		A0A0D9R0Z6	4	0.684722	1.31914	Glycerol-3-phosphate dehydrogenase [NAD(+)] OS=Chlorocebus sabaeus OX=60711 GN=GPD1 PE=3 SV=1
		A0A0D9RRX8	3	0.674818	1.4244	Secretory carrier-associated membrane protein OS=Chlorocebus sabaeus OX=60711 GN=SCAMP1 PE=3 SV=1
		A0A0D9RFY1	3	0.674258	2.78379	Bet1 golgi vesicular membrane trafficking protein like OS=Chlorocebus sabaeus OX=60711 GN=BET1L PE=4 SV=1
		A0A0D9R2B8	3	0.661227	1.70092	Fatty acid desaturase 1 OS=Chlorocebus sabaeus OX=60711 GN=FADS1 PE=4 SV=1
		A0A0D9SCN6	2	0.659048	1.59023	Uncharacterized protein OS=Chlorocebus sabaeus OX=60711 PE=4 SV=1
		A0A0D9S913	2	0.655251	1.78572	Uncharacterized protein OS=Chlorocebus sabaeus OX=60711 PE=3 SV=1
		A0A0D9RI59	5	0.654913	0.99119	Adenosylhomocysteinase OS=Chlorocebus sabaeus OX=60711 GN=AHCY PE=3 SV=1
		A0A0D9S1S1	2	0.652355	0.990398	CLPTM1, transmembrane protein OS=Chlorocebus sabaeus OX=60711 GN=CLPTM1 PE=4 SV=1
		A0A0D9S8R4	4	0.651244	2.9285	Vesicle associated membrane protein 3 OS=Chlorocebus sabaeus OX=60711 GN=VAMP3 PE=4 SV=1
		A0A0D9R396	16	0.65101	2.3137	Carboxypeptidase D OS=Chlorocebus sabaeus OX=60711 GN=CPD PE=4 SV=1
		A0A0D9S637	7	0.649632	1.64829	alpha-1,2-Mannosidase OS=Chlorocebus sabaeus OX=60711 GN=MAN1A2 PE=3 SV=1
		A0A0D9SCH7	3	0.649203	1.66237	Uncharacterized protein OS=Chlorocebus sabaeus OX=60711 PE=3 SV=1
		A0A0D9RXG2	3	0.647371	2.0308	Mannosidase endo-alpha OS=Chlorocebus sabaeus OX=60711 GN=MANEA PE=4 SV=1
		A0A0D9R760	6	0.646253	1.87757	EH domain containing 4 OS=Chlorocebus sabaeus OX=60711 GN=EHD4 PE=3 SV=1
		A0A0D9RT22	3	0.645986	1.51595	Peptidyl-prolyl cis-trans isomerase OS=Chlorocebus sabaeus OX=60711 GN=PPIA PE=3 SV=1
		A0A0D9RJV9	8	0.645956	2.61929	Ezrin OS=Chlorocebus sabaeus OX=60711 GN=EZR PE=4 SV=1
		A0A0D9RED0	4	0.642684	1.73074	Tetraspanin OS=Chlorocebus sabaeus OX=60711 GN=CD9 PE=3 SV=1
		A0A0D9R2K6	3	0.642608	1.62565	Cytoplasmic FMR1-interacting protein OS=Chlorocebus sabaeus OX=60711 GN=CYFIP1 PE=3 SV=1
		A0A0D9R464	7	0.639152	1.49122	Uncharacterized protein OS=Chlorocebus sabaeus OX=60711 PE=3 SV=1
		A0A0D9RV84	8	0.637728	2.31758	alpha-1,2-Mannosidase OS=Chlorocebus sabaeus OX=60711 GN=MAN1B1 PE=3 SV=1
		A0A0D9R565	7	0.637254	2.12784	ERGIC and golgi 2 OS=Chlorocebus sabaeus OX=60711 GN=ERGIC2 PE=4 SV=1
		A0A0D9RQ30	4	0.634746	1.45487	Ribosomal protein S20 OS=Chlorocebus sabaeus OX=60711 GN=RPS20 PE=3 SV=1
		A0A0D9QVS8	3	0.62966	0.996729	Alcohol dehydrogenase 1B (class I), beta polypeptide OS=Chlorocebus sabaeus OX=60711 GN=ADH1B PE=3 SV=1
		A0A0D9RJP5	15	0.627127	1.75951	Transmembrane 9 superfamily member OS=Chlorocebus sabaeus OX=60711 GN=TM9SF4 PE=3 SV=1
		A0A0D9S2A3	6	0.62702	1.71466	Calmodulin 1 OS=Chlorocebus sabaeus OX=60711 GN=CALM1 PE=4 SV=1
		A0A0D9R1Q7	5	0.623889	1.6395	Pre-mRNA processing factor 19 OS=Chlorocebus sabaeus OX=60711 GN=PRPF19 PE=4 SV=1
		A0A0D9S435	4	0.617465	1.21549	Synaptogyrin OS=Chlorocebus sabaeus OX=60711 GN=SYNGR2 PE=3 SV=1
		A0A0D9S3T6	6	0.616875	1.6271	Ribosomal protein S11 OS=Chlorocebus sabaeus OX=60711 GN=RPS11 PE=3 SV=1
		A0A0D9RGV3	2	0.616285	2.0898	Vesicle associated membrane protein 4 OS=Chlorocebus sabaeus OX=60711 GN=VAMP4 PE=4 SV=1
		A0A0D9RVW4	6	0.616274	1.48575	40S ribosomal protein S12 OS=Chlorocebus sabaeus OX=60711 PE=3 SV=1
		A0A0D9RQC0	3	0.613635	1.37505	Malate dehydrogenase OS=Chlorocebus sabaeus OX=60711 GN=MDH1 PE=3 SV=1
		A0A0D9QWT6	2	0.611279	1.55477	Progestin and adipoQ receptor family member 3 OS=Chlorocebus sabaeus OX=60711 GN=PAQR3 PE=4 SV=1
		A0A0D9RGH9	2	0.60836	1.08555	Lamin B2 OS=Chlorocebus sabaeus OX=60711 GN=LMNB2 PE=3 SV=1
		A0A0D9S536	3	0.606357	2.2694	Transmembrane p24 trafficking protein 2 OS=Chlorocebus sabaeus OX=60711 GN=TMED2 PE=3 SV=1
		A0A0D9R8X5	5	0.60626	1.48656	N-acetylglucosamine-1-phosphodiester alpha-N-acetylglucosaminidase OS=Chlorocebus sabaeus OX=60711 GN=NAGPA PE=4 SV=1
		A0A0D9RS75	16	0.605934	1.93172	ADAM metallopeptidase domain 9 OS=Chlorocebus sabaeus OX=60711 GN=ADAM9 PE=4 SV=1
		A0A0D9QZD7	2	0.604649	0.996686	Catalase OS=Chlorocebus sabaeus OX=60711 GN=CAT PE=3 SV=1
		A0A0D9S0W1	5	0.604315	1.90586	AXL receptor tyrosine kinase OS=Chlorocebus sabaeus OX=60711 GN=AXL PE=3 SV=1
		A0A0D9RLY8	4	0.603101	1.7024	SEC24 homolog A, COPII coat complex component OS=Chlorocebus sabaeus OX=60711 GN=SEC24A PE=4 SV=1
		A0A0D9RHH6	5	0.601972	1.49838	G protein subunit alpha i1 OS=Chlorocebus sabaeus OX=60711 GN=GNAI1 PE=4 SV=1
		A0A0D9S4Z6	18	0.601409	0.830035	Lamin A/C OS=Chlorocebus sabaeus OX=60711 GN=LMNA PE=3 SV=1
		A0A0D9R392	5	0.599573	1.55629	ATPase H+ transporting V1 subunit A OS=Chlorocebus sabaeus OX=60711 GN=ATP6V1A PE=3 SV=1
		A0A0D9QZF1	4	0.593488	1.31117	Heterogeneous nuclear ribonucleoprotein A1 OS=Chlorocebus sabaeus OX=60711 GN=HNRNPA1 PE=4 SV=1
		A0A0D9QZS3	9	0.591817	2.70503	Exostosin glycosyltransferase 2 OS=Chlorocebus sabaeus OX=60711 GN=EXT2 PE=3 SV=1
		A0A0D9QXC7	9	0.58841	1.16277	USO1 vesicle transport factor OS=Chlorocebus sabaeus OX=60711 GN=USO1 PE=4 SV=1
		A0A0D9QYA3	3	0.588131	1.86498	Uncharacterized protein OS=Chlorocebus sabaeus OX=60711 PE=4 SV=1
		A0A0D9S8T4	2	0.581834	1.51378	Uncharacterized protein OS=Chlorocebus sabaeus OX=60711 PE=4 SV=1
		A0A0D9RGJ5	4	0.573865	1.50469	Ribosomal protein S14 OS=Chlorocebus sabaeus OX=60711 GN=RPS14 PE=3 SV=1
		A0A0D9S4L8	3	0.573855	0.960475	Uncharacterized protein OS=Chlorocebus sabaeus OX=60711 PE=3 SV=1
		A0A0D9R608	14	0.566397	1.93616	Acyl-CoA synthetase long chain family member 3 OS=Chlorocebus sabaeus OX=60711 GN=ACSL3 PE=4 SV=1
		A0A0D9S1A4	2	0.566037	1.53309	Cadherin 13 OS=Chlorocebus sabaeus OX=60711 GN=CDH13 PE=4 SV=1
		A0A0D9SBL4	6	0.565256	1.10589	Uncharacterized protein OS=Chlorocebus sabaeus OX=60711 PE=4 SV=1
		A0A0D9RLM6	3	0.560002	2.72411	Transforming growth factor beta induced OS=Chlorocebus sabaeus OX=60711 GN=TGFBI PE=4 SV=1
		A0A0D9RNP3	2	0.5587	2.06277	Nucleolar GTP-binding protein 1 OS=Chlorocebus sabaeus OX=60711 GN=GTPBP4 PE=3 SV=1
		A0A0D9S479	2	0.558243	1.42343	Phospholipase B-like OS=Chlorocebus sabaeus OX=60711 GN=PLBD2 PE=3 SV=1
		A0A0D9RUN3	2	0.557336	1.34559	Serine incorporator 1 OS=Chlorocebus sabaeus OX=60711 GN=SERINC1 PE=4 SV=1
		A0A0D9S621	3	0.554217	0.791811	D-3-phosphoglycerate dehydrogenase OS=Chlorocebus sabaeus OX=60711 GN=PHGDH PE=3 SV=1
		A0A0D9REX8	2	0.553706	1.50374	Myelin protein zero like 1 OS=Chlorocebus sabaeus OX=60711 GN=MPZL1 PE=4 SV=1
		A0A0D9QZ82	3	0.55177	1.23947	Xylosyltransferase 2 OS=Chlorocebus sabaeus OX=60711 GN=XYLT2 PE=4 SV=1
		A0A0D9S647	13	0.548694	1.22919	Sodium/potassium-transporting ATPase subunit alpha OS=Chlorocebus sabaeus OX=60711 GN=ATP1A1 PE=3 SV=1
		A0A0D9RSB5	6	0.548101	2.07683	Protein transport protein SEC23 OS=Chlorocebus sabaeus OX=60711 GN=SEC23A PE=3 SV=1
		A0A0D9RHV9	3	0.547618	1.94656	Tyrosine 3-monooxygenase/tryptophan 5-monooxygenase activation protein zeta OS=Chlorocebus sabaeus OX=60711 GN=YWHAZ PE=3 SV=1
		A0A0D9S4E6	2	0.544854	2.38912	Charged multivesicular body protein 6 OS=Chlorocebus sabaeus OX=60711 GN=CHMP6 PE=3 SV=1
		A0A0D9QYU3	2	0.544373	1.20257	Protein lin-7 homolog OS=Chlorocebus sabaeus OX=60711 GN=LIN7C PE=3 SV=1
		A0A0D9S4G4	8	0.54224	2.14671	Solute carrier family 38 member 10 OS=Chlorocebus sabaeus OX=60711 GN=SLC38A10 PE=4 SV=1
		A0A0D9S1T3	9	0.541573	2.2231	V-type proton ATPase subunit a OS=Chlorocebus sabaeus OX=60711 GN=ATP6V0A1 PE=3 SV=1
		A0A0D9S6C6	4	0.539043	1.0914	Solute carrier family 16 member 1 OS=Chlorocebus sabaeus OX=60711 GN=SLC16A1 PE=4 SV=1
		A0A0D9R6N8	13	0.538441	1.3987	Receptor for activated C kinase 1 OS=Chlorocebus sabaeus OX=60711 GN=RACK1 PE=4 SV=1
		A0A0D9R9Y5	12	0.536957	0.966251	Chaperonin containing TCP1 subunit 8 OS=Chlorocebus sabaeus OX=60711 GN=CCT8 PE=3 SV=1
		A0A0D9RIV1	5	0.536353	1.6449	Ribosomal protein L30 OS=Chlorocebus sabaeus OX=60711 GN=RPL30 PE=3 SV=1
		A0A0D9RMD1	2	0.532694	0.742319	Ribosomal protein lateral stalk subunit P1 OS=Chlorocebus sabaeus OX=60711 GN=RPLP1 PE=3 SV=1
		A0A0D9S8L3	9	0.531284	1.98185	KIAA2013 OS=Chlorocebus sabaeus OX=60711 GN=KIAA2013 PE=4 SV=1
		A0A0D9S680	2	0.529381	0.831848	NRAS proto-oncogene, GTPase OS=Chlorocebus sabaeus OX=60711 GN=NRAS PE=4 SV=1
		A0A0D9S8L8	4	0.527732	2.88763	Angiotensin II receptor associated protein OS=Chlorocebus sabaeus OX=60711 GN=AGTRAP PE=4 SV=1
		A0A0D9QWP9	5	0.527082	1.66517	Uncharacterized protein OS=Chlorocebus sabaeus OX=60711 PE=3 SV=1
		A0A0D9RMH0	10	0.526778	0.762398	Voltage dependent anion channel 1 OS=Chlorocebus sabaeus OX=60711 GN=VDAC1 PE=4 SV=1
		A0A0D9SCE0	2	0.521985	1.99799	Uncharacterized protein OS=Chlorocebus sabaeus OX=60711 PE=4 SV=1
		A0A0D9R045	3	0.521822	1.03954	Uncharacterized protein OS=Chlorocebus sabaeus OX=60711 PE=3 SV=1
		A0A0D9QXE4	2	0.51842	0.99187	RAS related 2 OS=Chlorocebus sabaeus OX=60711 GN=RRAS2 PE=4 SV=1
		A0A0D9R329	2	0.517703	1.31325	Solute carrier family 38 member 1 OS=Chlorocebus sabaeus OX=60711 GN=SLC38A1 PE=4 SV=1
		A0A0D9R5Q3	3	0.517484	0.8664	Transmembrane protein 11 OS=Chlorocebus sabaeus OX=60711 GN=TMEM11 PE=4 SV=1
		A0A0D9RQG6	2	0.516558	0.843215	Uncharacterized protein OS=Chlorocebus sabaeus OX=60711 PE=4 SV=1
		A0A0D9RE10	8	0.514152	1.42509	Family with sequence similarity 3 member C OS=Chlorocebus sabaeus OX=60711 GN=FAM3C PE=4 SV=1
		A0A0D9S2M1	3	0.510127	0.917636	Radixin OS=Chlorocebus sabaeus OX=60711 GN=RDX PE=4 SV=1
		A0A0D9SAF6	3	0.50865	1.19853	Uncharacterized protein OS=Chlorocebus sabaeus OX=60711 PE=3 SV=1
		A0A0D9RBZ8	8	0.508406	2.32009	Cathepsin D OS=Chlorocebus sabaeus OX=60711 GN=CTSD PE=3 SV=1
		A0A0D9QZI9	4	0.506874	1.8702	60S ribosomal protein L18a OS=Chlorocebus sabaeus OX=60711 PE=3 SV=1
		A0A0D9RRK0	9	0.50538	5.77753	Phosphatidylinositol glycan anchor biosynthesis class G OS=Chlorocebus sabaeus OX=60711 GN=PIGG PE=4 SV=1
		A0A0D9RG78	17	0.505123	1.39102	Integrin beta OS=Chlorocebus sabaeus OX=60711 GN=ITGB1 PE=3 SV=1
		A0A0D9R742	8	0.503813	5.55123	Uncharacterized protein OS=Chlorocebus sabaeus OX=60711 PE=3 SV=1
		A0A0D9RPJ9	4	0.500321	0.921534	Peroxiredoxin 4 OS=Chlorocebus sabaeus OX=60711 GN=PRDX4 PE=4 SV=1
		A0A0D9RB42	13	0.494879	1.50559	Cancer susceptibility 4 OS=Chlorocebus sabaeus OX=60711 GN=CASC4 PE=4 SV=1
		A0A0D9QZ73	4	0.492885	1.44072	Uncharacterized protein OS=Chlorocebus sabaeus OX=60711 PE=4 SV=1
		A0A0D9RB92	2	0.48835	1.05855	STT3B, catalytic subunit of the oligosaccharyltransferase complex OS=Chlorocebus sabaeus OX=60711 GN=STT3B PE=4 SV=1
		A0A0D9R2T9	6	0.487409	1.34953	Hexosyltransferase OS=Chlorocebus sabaeus OX=60711 GN=CHPF2 PE=3 SV=1
		A0A0D9RKL4	2	0.483323	2.9915	PRA1 family protein OS=Chlorocebus sabaeus OX=60711 GN=PRAF2 PE=3 SV=1
		A0A0D9SBC9	3	0.481433	1.34564	Eukaryotic translation initiation factor 3 subunit J OS=Chlorocebus sabaeus OX=60711 GN=EIF3J PE=3 SV=1
		A0A0D9RFF7	14	0.480528	1.23901	40S ribosomal protein S4 OS=Chlorocebus sabaeus OX=60711 PE=3 SV=1
		A0A0D9S072	12	0.480076	1.32736	Phospholipid-transporting ATPase OS=Chlorocebus sabaeus OX=60711 GN=ATP9B PE=3 SV=1
		A0A0D9RDT9	8	0.476481	1.75682	Ribosomal protein lateral stalk subunit P2 OS=Chlorocebus sabaeus OX=60711 GN=RPLP2 PE=3 SV=1
		A0A0D9SC26	6	0.474849	1.39524	Uncharacterized protein OS=Chlorocebus sabaeus OX=60711 PE=3 SV=1
		A0A0D9QZC2	8	0.47402	2.16969	Integrin subunit alpha 5 OS=Chlorocebus sabaeus OX=60711 GN=ITGA5 PE=3 SV=1
		A0A0D9RIT4	2	0.472476	1.33047	Protein YIPF OS=Chlorocebus sabaeus OX=60711 GN=YIPF5 PE=3 SV=1
		A0A0D9RPY1	9	0.469391	1.46729	Inositol monophosphatase domain containing 1 OS=Chlorocebus sabaeus OX=60711 GN=IMPAD1 PE=4 SV=1
		A0A0D9RVR2	9	0.469214	1.7255	Erythrocyte membrane protein band 4.1 like 5 OS=Chlorocebus sabaeus OX=60711 GN=EPB41L5 PE=4 SV=1
		A0A0D9RNW6	4	0.467264	0.815244	Uncharacterized protein OS=Chlorocebus sabaeus OX=60711 PE=3 SV=1
		A0A0D9RE72	13	0.467101	1.69412	Transferrin OS=Chlorocebus sabaeus OX=60711 GN=TF PE=3 SV=1
		A0A0D9S1G6	10	0.461965	1.11821	40S ribosomal protein S3a OS=Chlorocebus sabaeus OX=60711 GN=RPS3A PE=3 SV=1
		A0A0D9QWX9	20	0.455973	1.48324	Golgi glycoprotein 1 OS=Chlorocebus sabaeus OX=60711 GN=GLG1 PE=4 SV=1
		A0A0D9RRG0	18	0.454023	1.30902	Alpha-mannosidase OS=Chlorocebus sabaeus OX=60711 GN=MAN2A1 PE=3 SV=1
		A0A0D9R716	4	0.453241	1.22597	RAB1B, member RAS oncogene family OS=Chlorocebus sabaeus OX=60711 GN=RAB1B PE=4 SV=1
		A0A0D9RJC0	9	0.452849	0.815896	T-complex 1 OS=Chlorocebus sabaeus OX=60711 GN=TCP1 PE=3 SV=1
		A0A0D9S1C8	5	0.450152	1.24747	60S ribosomal protein L27 OS=Chlorocebus sabaeus OX=60711 PE=3 SV=1
		A0A0D9S052	4	0.447283	0.830979	Cytochrome b5 type A OS=Chlorocebus sabaeus OX=60711 GN=CYB5A PE=3 SV=1
		A0A0D9RKP4	9	0.440565	1.00844	Basigin (Ok blood group) OS=Chlorocebus sabaeus OX=60711 GN=BSG PE=4 SV=1
		A0A0D9RCF2	15	0.43996	2.80475	Calumenin OS=Chlorocebus sabaeus OX=60711 GN=CALU PE=4 SV=1
		A0A0D9RMF3	31	0.439434	2.54223	Heat shock protein family A (Hsp70) member 5 OS=Chlorocebus sabaeus OX=60711 GN=HSPA5 PE=3 SV=1
		A0A0D9SDV2	2	0.439157	2.22442	Uncharacterized protein OS=Chlorocebus sabaeus OX=60711 PE=4 SV=1
		A0A0D9R6H5	7	0.439005	1.12207	Uncharacterized protein OS=Chlorocebus sabaeus OX=60711 PE=3 SV=1
		A0A0D9RQR8	14	0.438043	1.00708	Protein kinase, DNA-activated, catalytic subunit OS=Chlorocebus sabaeus OX=60711 GN=PRKDC PE=3 SV=1
		A0A0D9RIZ6	72	0.434541	1.45125	Insulin like growth factor 2 receptor OS=Chlorocebus sabaeus OX=60711 GN=IGF2R PE=4 SV=1
		A0A0D9S3C9	3	0.43432	1.87065	Ribosomal protein L19 OS=Chlorocebus sabaeus OX=60711 GN=RPL19 PE=3 SV=1
		A0A0D9S546	9	0.432275	0.912433	V-type proton ATPase subunit a OS=Chlorocebus sabaeus OX=60711 GN=ATP6V0A2 PE=3 SV=1
		A0A0D9S1R0	2	0.431892	0.582716	Apolipoprotein E OS=Chlorocebus sabaeus OX=60711 GN=APOE PE=3 SV=1
		A0A0D9SE18	3	0.431647	1.73077	Uncharacterized protein OS=Chlorocebus sabaeus OX=60711 PE=3 SV=1
		A0A0D9S5U5	4	0.428857	2.0045	Phosphatidylinositol-4-phosphate 5-kinase type 1 alpha OS=Chlorocebus sabaeus OX=60711 GN=PIP5K1A PE=4 SV=1
		A0A0D9S732	3	0.427809	0.777495	Phosphoglucomutase 1 OS=Chlorocebus sabaeus OX=60711 GN=PGM1 PE=3 SV=1
		A0A0D9QY32	87	0.426708	1.72186	LDL receptor related protein 1 OS=Chlorocebus sabaeus OX=60711 GN=LRP1 PE=4 SV=1
		A0A0D9S6K0	2	0.425368	0.913867	Protein kish OS=Chlorocebus sabaeus OX=60711 GN=TMEM167B PE=3 SV=1
		A0A0D9RSS3	10	0.424297	1.86007	Uncharacterized protein OS=Chlorocebus sabaeus OX=60711 PE=4 SV=1
		A0A0D9RHV8	3	0.423623	3.19726	Solute carrier family 39 member 10 OS=Chlorocebus sabaeus OX=60711 GN=SLC39A10 PE=4 SV=1
		A0A0D9S9A8	5	0.423022	1.12412	Uncharacterized protein OS=Chlorocebus sabaeus OX=60711 PE=3 SV=1
		A0A0D9S120	3	0.421218	1.92633	PRA1 family protein OS=Chlorocebus sabaeus OX=60711 GN=RABAC1 PE=3 SV=1
		A0A0D9S602	3	0.420541	1.11078	Uncharacterized protein OS=Chlorocebus sabaeus OX=60711 PE=4 SV=1
		A0A0D9RHE4	2	0.419467	1.47047	Protein YIPF OS=Chlorocebus sabaeus OX=60711 GN=YIPF6 PE=3 SV=1
		A0A0D9RDI7	5	0.419157	1.13495	Uncharacterized protein OS=Chlorocebus sabaeus OX=60711 PE=3 SV=1
		A0A0D9QY84	5	0.418572	0.81106	Retinol dehydrogenase 16 OS=Chlorocebus sabaeus OX=60711 GN=RDH16 PE=3 SV=1
		A0A0D9R2M2	2	0.417608	1.04377	Membrane associated ring-CH-type finger 5 OS=Chlorocebus sabaeus OX=60711 GN=MARCH5 PE=4 SV=1
		A0A0D9RPE9	4	0.416166	0.852227	Heterogeneous nuclear ribonucleoprotein A3 OS=Chlorocebus sabaeus OX=60711 GN=HNRNPA3 PE=4 SV=1
		A0A0D9S9I8	4	0.413611	1.57913	60S ribosomal protein L13 OS=Chlorocebus sabaeus OX=60711 PE=3 SV=1
		A0A0D9RUF1	2	0.405962	0.902693	S-adenosylmethionine synthase OS=Chlorocebus sabaeus OX=60711 GN=MAT2A PE=3 SV=1
		A0A0D9QZR7	5	0.404171	0.830846	Uncharacterized protein OS=Chlorocebus sabaeus OX=60711 PE=3 SV=1
		A0A0D9RM84	9	0.403829	1.52154	Adaptor related protein complex 2 subunit mu 1 OS=Chlorocebus sabaeus OX=60711 GN=AP2M1 PE=3 SV=1
		A0A0D9QUU5	6	0.400139	1.11703	N-ethylmaleimide sensitive factor, vesicle fusing ATPase OS=Chlorocebus sabaeus OX=60711 GN=NSF PE=4 SV=1
		A0A0D9RHM6	3	0.399681	1.07341	V-type proton ATPase subunit C OS=Chlorocebus sabaeus OX=60711 GN=ATP6V1C1 PE=3 SV=1
		A0A0D9S208	3	0.398354	0.730962	Cytochrome c oxidase subunit 4I1 OS=Chlorocebus sabaeus OX=60711 GN=COX4I1 PE=4 SV=1
		A0A0D9R4M0	78	0.395708	1.44527	Golgin B1 OS=Chlorocebus sabaeus OX=60711 GN=GOLGB1 PE=4 SV=1
		A0A0D9QVU0	6	0.394508	0.957837	Uncharacterized protein OS=Chlorocebus sabaeus OX=60711 PE=3 SV=1
		A0A0D9SB62	4	0.391726	1.16516	Uncharacterized protein OS=Chlorocebus sabaeus OX=60711 PE=4 SV=1
		A0A0D9S2F9	12	0.391098	0.733522	Acyl-CoA synthetase long chain family member 1 OS=Chlorocebus sabaeus OX=60711 GN=ACSL1 PE=4 SV=1
		A0A0D9S3P0	4	0.389758	2.14943	Nicastrin OS=Chlorocebus sabaeus OX=60711 GN=NCSTN PE=4 SV=1
		A0A0D9RZJ4	2	0.389741	2.41063	AP complex subunit sigma OS=Chlorocebus sabaeus OX=60711 GN=AP1S1 PE=3 SV=1
		A0A0D9S9U1	7	0.38831	1.38566	Uncharacterized protein OS=Chlorocebus sabaeus OX=60711 PE=4 SV=1
		A0A0D9R0N8	2	0.388267	0.675255	ST13, Hsp70 interacting protein OS=Chlorocebus sabaeus OX=60711 GN=ST13 PE=4 SV=1
		A0A0D9RNF5	8	0.386164	1.22976	ATPase H+ transporting accessory protein 2 OS=Chlorocebus sabaeus OX=60711 GN=ATP6AP2 PE=4 SV=1
		A0A0D9QXE9	16	0.384597	2.78117	SEC23 interacting protein OS=Chlorocebus sabaeus OX=60711 GN=SEC23IP PE=4 SV=1
		A0A0D9R7C5	4	0.382739	0.521387	Secretion associated Ras related GTPase 1A OS=Chlorocebus sabaeus OX=60711 GN=SAR1A PE=3 SV=1
		A0A0D9REP7	14	0.381355	0.593349	Eukaryotic translation elongation factor 2 OS=Chlorocebus sabaeus OX=60711 GN=EEF2 PE=4 SV=1
		A0A0D9RS82	7	0.381211	0.74396	T-complex protein 1 subunit eta OS=Chlorocebus sabaeus OX=60711 GN=CCT7 PE=3 SV=1
		A0A0D9QWL0	3	0.37855	0.695001	Solute carrier family 39 member 11 OS=Chlorocebus sabaeus OX=60711 GN=SLC39A11 PE=4 SV=1
		A0A0D9RQY1	2	0.378262	1.17146	Protein kish OS=Chlorocebus sabaeus OX=60711 GN=TMEM167A PE=3 SV=1
		A0A0D9RGL4	2	0.377456	1.30923	Protein YIPF OS=Chlorocebus sabaeus OX=60711 GN=YIPF4 PE=3 SV=1
		A0A0D9R510	2	0.377168	0.761216	Coagulation factor IX OS=Chlorocebus sabaeus OX=60711 GN=F9 PE=3 SV=1
		A0A0D9QXQ7	8	0.376114	1.60838	LLGL2, scribble cell polarity complex component OS=Chlorocebus sabaeus OX=60711 GN=LLGL2 PE=4 SV=1
		A0A0D9RHS5	7	0.375245	1.35303	ADAM metallopeptidase domain 10 OS=Chlorocebus sabaeus OX=60711 GN=ADAM10 PE=4 SV=1
		A0A0D9RYF4	6	0.374925	0.987605	Tyrosine-protein kinase OS=Chlorocebus sabaeus OX=60711 GN=YES1 PE=3 SV=1
		A0A0D9RVQ9	3	0.374379	0.521809	Arginase OS=Chlorocebus sabaeus OX=60711 GN=ARG1 PE=3 SV=1
		A0A0D9S756	3	0.371324	1.16638	Complement C8 beta chain OS=Chlorocebus sabaeus OX=60711 GN=C8B PE=4 SV=1
		A0A0D9RBT6	2	0.370124	0.464113	Eukaryotic translation initiation factor 2B subunit delta OS=Chlorocebus sabaeus OX=60711 GN=EIF2B4 PE=3 SV=1
		A0A0D9RNX3	7	0.369858	0.844729	Heterogeneous nuclear ribonucleoprotein A2/B1 OS=Chlorocebus sabaeus OX=60711 GN=HNRNPA2B1 PE=4 SV=1
		A0A0D9R4I4	5	0.363809	0.669806	Thrombospondin 1 OS=Chlorocebus sabaeus OX=60711 GN=THBS1 PE=4 SV=1
		A0A0D9RPT0	6	0.36333	1.17477	Cell cycle control protein OS=Chlorocebus sabaeus OX=60711 GN=TMEM30A PE=3 SV=1
		A0A0D9RWF4	6	0.363113	1.01333	Catenin beta 1 OS=Chlorocebus sabaeus OX=60711 GN=CTNNB1 PE=4 SV=1
		A0A0D9RD34	5	0.358647	0.911325	Stomatin like 2 OS=Chlorocebus sabaeus OX=60711 GN=STOML2 PE=4 SV=1
		A0A0D9S0B0	5	0.358329	0.914791	Protein-tyrosine sulfotransferase OS=Chlorocebus sabaeus OX=60711 GN=TPST1 PE=3 SV=1
		A0A0D9QV93	13	0.356473	0.958678	Ribosomal protein S3 OS=Chlorocebus sabaeus OX=60711 GN=RPS3 PE=3 SV=1
		A0A0D9RJW3	8	0.352694	1.42669	NUMB, endocytic adaptor protein OS=Chlorocebus sabaeus OX=60711 GN=NUMB PE=4 SV=1
		A0A0D9R6P2	7	0.349008	0.55734	10-formyltetrahydrofolate dehydrogenase OS=Chlorocebus sabaeus OX=60711 GN=ALDH1L1 PE=3 SV=1
		A0A0D9RQD8	5	0.347777	0.940521	G protein-coupled receptor 107 OS=Chlorocebus sabaeus OX=60711 GN=GPR107 PE=4 SV=1
		A0A0D9R7H2	12	0.346374	0.921689	Cell migration inducing hyaluronidase 2 OS=Chlorocebus sabaeus OX=60711 GN=CEMIP2 PE=4 SV=1
		A0A0D9QZT8	8	0.345368	1.19138	Solute carrier family 27 member 1 OS=Chlorocebus sabaeus OX=60711 GN=SLC27A1 PE=4 SV=1
		A0A0D9SBN8	10	0.344871	1.00694	Uncharacterized protein OS=Chlorocebus sabaeus OX=60711 PE=3 SV=1
		A0A0D9QXU6	2	0.344379	0.458053	Histone H3 OS=Chlorocebus sabaeus OX=60711 GN=H3F3B PE=3 SV=1
		A0A0D9RZP2	14	0.344343	1.16252	Homeobox protein cut-like OS=Chlorocebus sabaeus OX=60711 GN=CUX1 PE=3 SV=1
		A0A0D9S3X0	4	0.342644	2.01461	RAS related OS=Chlorocebus sabaeus OX=60711 GN=RRAS PE=4 SV=1
		A0A0D9S3F5	4	0.342418	0.930147	Phosphatidylinositol-5-phosphate 4-kinase type 2 beta OS=Chlorocebus sabaeus OX=60711 GN=PIP4K2B PE=4 SV=1
		A0A0D9QXY0	2	0.342054	0.982164	Tripartite motif containing 47 OS=Chlorocebus sabaeus OX=60711 GN=TRIM47 PE=4 SV=1
		A0A0D9S580	8	0.340975	1.30885	Secretory carrier-associated membrane protein OS=Chlorocebus sabaeus OX=60711 GN=SCAMP3 PE=3 SV=1
		A0A0D9RPC3	10	0.340294	0.716343	G protein subunit alpha i2 OS=Chlorocebus sabaeus OX=60711 GN=GNAI2 PE=4 SV=1
		A0A0D9R4W4	3	0.339295	1.03826	Eukaryotic translation initiation factor 3 subunit G OS=Chlorocebus sabaeus OX=60711 GN=EIF3G PE=3 SV=1
		A0A0D9S6J4	8	0.338454	1.24934	Sortilin OS=Chlorocebus sabaeus OX=60711 GN=SORT1 PE=4 SV=1
		A0A0D9SDR0	3	0.337739	1.4313	Carbohydrate sulfotransferase OS=Chlorocebus sabaeus OX=60711 GN=CHST12 PE=3 SV=1
		A0A0D9RQR3	8	0.334391	2.03176	Transmembrane p24 trafficking protein 7 OS=Chlorocebus sabaeus OX=60711 GN=TMED7 PE=3 SV=1
		A0A0D9SB72	6	0.333752	1.36559	Uncharacterized protein OS=Chlorocebus sabaeus OX=60711 PE=3 SV=1
		A0A0D9S3E8	6	0.332713	0.951381	Uncharacterized protein OS=Chlorocebus sabaeus OX=60711 PE=3 SV=1
		A0A0D9R8L7	8	0.330484	1.05856	RAB10, member RAS oncogene family OS=Chlorocebus sabaeus OX=60711 GN=RAB10 PE=4 SV=1
		A0A0D9S407	20	0.328194	0.927233	Adaptor related protein complex 2 subunit alpha 1 OS=Chlorocebus sabaeus OX=60711 GN=AP2A1 PE=4 SV=1
		A0A0D9RYT2	2	0.32818	0.828666	Succinate-CoA ligase ADP-forming beta subunit OS=Chlorocebus sabaeus OX=60711 GN=SUCLA2 PE=4 SV=1
		A0A0D9RCH7	4	0.324879	0.470651	Protein-tyrosine sulfotransferase OS=Chlorocebus sabaeus OX=60711 GN=TPST2 PE=3 SV=1
		A0A0D9SEF0	4	0.324047	1.88711	Uncharacterized protein OS=Chlorocebus sabaeus OX=60711 PE=4 SV=1
		A0A0D9R0B6	2	0.323036	0.726401	Syntaxin 4 OS=Chlorocebus sabaeus OX=60711 GN=STX4 PE=3 SV=1
		A0A0D9R1R5	15	0.322257	1.11054	AP complex subunit beta OS=Chlorocebus sabaeus OX=60711 GN=AP2B1 PE=3 SV=1
		A0A0D9QV09	7	0.319459	0.797007	Ribosomal protein S16 OS=Chlorocebus sabaeus OX=60711 GN=RPS16 PE=3 SV=1
		A0A0D9RNJ1	12	0.318792	0.666569	Elongation factor 1-alpha OS=Chlorocebus sabaeus OX=60711 GN=EEF1A1 PE=3 SV=1
		A0A0D9RC78	8	0.317111	1.13084	Ribosomal protein OS=Chlorocebus sabaeus OX=60711 PE=3 SV=1
		A0A0D9RBM0	5	0.317097	1.16722	Ribosomal protein L15 OS=Chlorocebus sabaeus OX=60711 PE=3 SV=1
		A0A0D9R3F1	6	0.315899	0.841408	Low density lipoprotein receptor OS=Chlorocebus sabaeus OX=60711 GN=LDLR PE=4 SV=1
		A0A0D9R4W2	3	0.315798	0.511449	Coiled-coil domain containing 58 OS=Chlorocebus sabaeus OX=60711 GN=CCDC58 PE=4 SV=1
		A0A0D9RQ73	13	0.314007	0.581543	T-complex protein 1 subunit delta OS=Chlorocebus sabaeus OX=60711 GN=CCT4 PE=3 SV=1
		A0A0D9RMB4	9	0.313626	1.17421	Uncharacterized protein OS=Chlorocebus sabaeus OX=60711 PE=4 SV=1
		A0A0D9RAL5	5	0.309343	0.746132	40S ribosomal protein S6 OS=Chlorocebus sabaeus OX=60711 GN=RPS6 PE=3 SV=1
		A0A0D9S4W9	9	0.309304	0.592418	T-complex protein 1 subunit gamma OS=Chlorocebus sabaeus OX=60711 GN=CCT3 PE=3 SV=1
		A0A0D9RA32	9	0.30928	0.959634	Heterogeneous nuclear ribonucleoprotein U OS=Chlorocebus sabaeus OX=60711 GN=HNRNPU PE=4 SV=1
		A0A0D9S1F5	4	0.307299	0.671444	LPS responsive beige-like anchor protein OS=Chlorocebus sabaeus OX=60711 GN=LRBA PE=4 SV=1
		A0A0D9SA62	8	0.303917	1.30543	Peptidyl-prolyl cis-trans isomerase OS=Chlorocebus sabaeus OX=60711 PE=3 SV=1
		A0A0D9R787	4	0.303037	0.662299	Ribosomal protein L8 OS=Chlorocebus sabaeus OX=60711 GN=RPL8 PE=3 SV=1
		A0A0D9R7T1	6	0.298412	0.691742	Uncharacterized protein OS=Chlorocebus sabaeus OX=60711 PE=4 SV=1
		A0A0D9R357	4	0.298101	0.887986	Golgi SNAP receptor complex member 1 OS=Chlorocebus sabaeus OX=60711 GN=GOSR1 PE=3 SV=1
		A0A0D9S8L2	6	0.297844	1.48371	Procollagen-lysine,2-oxoglutarate 5-dioxygenase 1 OS=Chlorocebus sabaeus OX=60711 GN=PLOD1 PE=4 SV=1
		A0A0D9R336	5	0.297278	0.555479	Family with sequence similarity 3 member A OS=Chlorocebus sabaeus OX=60711 GN=FAM3A PE=4 SV=1
		A0A0D9S8R7	3	0.295763	0.430685	DnaJ heat shock protein family (Hsp40) member C11 OS=Chlorocebus sabaeus OX=60711 GN=DNAJC11 PE=4 SV=1
		A0A0D9SD63	2	0.295478	2.17888	Uncharacterized protein OS=Chlorocebus sabaeus OX=60711 PE=4 SV=1
		A0A0D9S5T9	3	0.294078	0.573861	Selenium binding protein 1 OS=Chlorocebus sabaeus OX=60711 GN=SELENBP1 PE=4 SV=1
		A0A0D9RXL9	5	0.292553	0.531115	T-complex protein 1 subunit epsilon OS=Chlorocebus sabaeus OX=60711 GN=CCT5 PE=3 SV=1
		A0A0D9RB11	5	0.292362	1.36612	BCL2 interacting protein 1 OS=Chlorocebus sabaeus OX=60711 GN=BNIP1 PE=4 SV=1
		A0A0D9S4H3	10	0.290822	0.481243	GCN1, eIF2 alpha kinase activator homolog OS=Chlorocebus sabaeus OX=60711 GN=GCN1 PE=4 SV=1
		A0A0D9RNK5	7	0.29056	1.70676	Mesencephalic astrocyte derived neurotrophic factor OS=Chlorocebus sabaeus OX=60711 GN=MANF PE=4 SV=1
		A0A0D9RUB7	6	0.284613	0.714609	Chaperonin containing TCP1 subunit 6A OS=Chlorocebus sabaeus OX=60711 GN=CCT6A PE=3 SV=1
		A0A0D9QWR1	2	0.278779	0.689059	TMEM9 domain family member B OS=Chlorocebus sabaeus OX=60711 GN=TMEM9B PE=4 SV=1
		A0A0D9S4H7	9	0.275502	0.900399	60S acidic ribosomal protein P0 OS=Chlorocebus sabaeus OX=60711 GN=RPLP0 PE=3 SV=1
		A0A0D9RKY1	13	0.275076	1.42266	Catenin alpha 1 OS=Chlorocebus sabaeus OX=60711 GN=CTNNA1 PE=4 SV=1
		A0A0D9QWF6	3	0.274392	0.529936	Integrin linked kinase OS=Chlorocebus sabaeus OX=60711 GN=ILK PE=4 SV=1
		A0A0D9QWD5	4	0.272308	0.52458	Hydroxysteroid 17-beta dehydrogenase 13 OS=Chlorocebus sabaeus OX=60711 GN=HSD17B13 PE=3 SV=1
		A0A0D9RQ20	10	0.271275	0.550603	Kinectin 1 OS=Chlorocebus sabaeus OX=60711 GN=KTN1 PE=4 SV=1
		A0A0D9QVC3	4	0.270311	0.809199	Heterogeneous nuclear ribonucleoprotein L OS=Chlorocebus sabaeus OX=60711 GN=HNRNPL PE=4 SV=1
		A0A0D9S4H1	7	0.269413	0.600503	RAB35, member RAS oncogene family OS=Chlorocebus sabaeus OX=60711 GN=RAB35 PE=4 SV=1
		A0A0D9R1V0	12	0.269344	2.3801	Eukaryotic translation initiation factor 3 subunit C OS=Chlorocebus sabaeus OX=60711 GN=EIF3C PE=3 SV=1
		A0A0D9S109	5	0.269312	0.918812	Uncharacterized protein OS=Chlorocebus sabaeus OX=60711 PE=4 SV=1
		A0A0D9QW25	8	0.268205	0.440159	Chaperonin containing TCP1 subunit 2 OS=Chlorocebus sabaeus OX=60711 GN=CCT2 PE=3 SV=1
		A0A0D9S9T1	4	0.263595	0.483406	Ras homolog family member B OS=Chlorocebus sabaeus OX=60711 GN=RHOB PE=4 SV=1
		A0A0D9RQZ1	4	0.26259	0.628095	Uncharacterized protein OS=Chlorocebus sabaeus OX=60711 PE=3 SV=1
		A0A0D9S8Z2	9	0.261628	0.77387	Stromal cell derived factor 4 OS=Chlorocebus sabaeus OX=60711 GN=SDF4 PE=4 SV=1
		A0A0D9R6C1	2	0.261322	0.354346	Histone H2B OS=Chlorocebus sabaeus OX=60711 GN=HIST1H2BD PE=3 SV=1
		A0A0D9RCC5	3	0.2602	0.822727	SEC13 homolog, nuclear pore and COPII coat complex component OS=Chlorocebus sabaeus OX=60711 GN=SEC13 PE=3 SV=1
		A0A0D9S172	9	0.259974	0.88281	ATP binding cassette subfamily E member 1 OS=Chlorocebus sabaeus OX=60711 GN=ABCE1 PE=4 SV=1
		A0A0D9SBL0	6	0.258446	0.990164	60S ribosomal protein L6 OS=Chlorocebus sabaeus OX=60711 PE=3 SV=1
		A0A0D9RYP0	4	0.258155	0.79637	SPRY domain containing 7 OS=Chlorocebus sabaeus OX=60711 GN=SPRYD7 PE=4 SV=1
		A0A0D9S232	4	0.258125	0.478951	Solute carrier family 7 member 5 OS=Chlorocebus sabaeus OX=60711 GN=SLC7A5 PE=4 SV=1
		A0A0D9RBZ5	4	0.25466	0.596243	Uncharacterized protein OS=Chlorocebus sabaeus OX=60711 PE=4 SV=1
		A0A0D9RNT7	5	0.254498	0.511605	Uncharacterized protein OS=Chlorocebus sabaeus OX=60711 PE=4 SV=1
		A0A0D9QUW2	5	0.251074	0.589227	Fibrillarin OS=Chlorocebus sabaeus OX=60711 GN=FBL PE=3 SV=1
		A0A0D9S441	24	0.249047	0.831969	Heat shock protein family A (Hsp70) member 8 OS=Chlorocebus sabaeus OX=60711 GN=HSPA8 PE=3 SV=1
		A0A0D9R4G2	2	0.246637	0.841071	Formimidoyltransferase cyclodeaminase OS=Chlorocebus sabaeus OX=60711 GN=FTCD PE=4 SV=1
		A0A0D9S7K7	3	0.245725	0.765317	Y-box binding protein 1 OS=Chlorocebus sabaeus OX=60711 GN=YBX1 PE=4 SV=1
		A0A0D9RPC2	3	0.245319	0.538894	Secretory carrier membrane protein 2 OS=Chlorocebus sabaeus OX=60711 GN=SCAMP2 PE=4 SV=1
		A0A0D9RFZ2	2	0.243671	0.720271	Thyroid hormone receptor interactor 11 OS=Chlorocebus sabaeus OX=60711 GN=TRIP11 PE=4 SV=1
		A0A0D9RUJ6	4	0.243321	0.549923	Gap junction protein OS=Chlorocebus sabaeus OX=60711 GN=GJA1 PE=3 SV=1
		A0A0D9RBK4	3	0.243259	0.347869	Phospholipase A2 activating protein OS=Chlorocebus sabaeus OX=60711 GN=PLAA PE=4 SV=1
		A0A0D9R6L7	4	0.239117	0.842685	U2 small nuclear RNA auxiliary factor 1 like 5 OS=Chlorocebus sabaeus OX=60711 GN=U2AF1L5 PE=4 SV=1
		A0A0D9RJB0	25	0.238173	0.544528	Golgi integral membrane protein 4 OS=Chlorocebus sabaeus OX=60711 GN=GOLIM4 PE=4 SV=1
		A0A0D9S9M0	9	0.236907	0.544279	Uncharacterized protein OS=Chlorocebus sabaeus OX=60711 PE=4 SV=1
		A0A0D9RFM7	8	0.235384	0.573045	Ribosomal protein S2 OS=Chlorocebus sabaeus OX=60711 GN=RPS2 PE=3 SV=1
		A0A0D9RI92	9	0.229342	0.557294	Transmembrane p24 trafficking protein 10 OS=Chlorocebus sabaeus OX=60711 GN=TMED10 PE=3 SV=1
		A0A0D9RBE8	3	0.228375	0.43274	Anion exchange protein OS=Chlorocebus sabaeus OX=60711 GN=SLC4A7 PE=3 SV=1
		A0A0D9S8A9	3	0.226501	0.480268	Uncharacterized protein OS=Chlorocebus sabaeus OX=60711 PE=4 SV=1
		A0A0D9RBL8	8	0.225747	1.24405	AP complex subunit beta OS=Chlorocebus sabaeus OX=60711 GN=AP1B1 PE=3 SV=1
		A0A0D9R5D7	5	0.224354	0.717323	Four and a half LIM domains 1 OS=Chlorocebus sabaeus OX=60711 GN=FHL1 PE=4 SV=1
		A0A0D9RUT2	11	0.221653	0.444429	Aspartyl-tRNA synthetase OS=Chlorocebus sabaeus OX=60711 GN=DARS PE=3 SV=1
		A0A0D9QUQ1	4	0.220111	0.821041	Early endosome antigen 1 OS=Chlorocebus sabaeus OX=60711 GN=EEA1 PE=4 SV=1
		A0A0D9S5I4	2	0.217671	0.684461	GTP-binding nuclear protein Ran OS=Chlorocebus sabaeus OX=60711 PE=3 SV=1
		A0A0D9RBD8	7	0.215879	0.239588	Nucleophosmin 1 OS=Chlorocebus sabaeus OX=60711 GN=NPM1 PE=4 SV=1
		A0A0D9S575	2	0.214925	0.668042	Pyruvate kinase OS=Chlorocebus sabaeus OX=60711 GN=PKLR PE=3 SV=1
		A0A0D9RT40	2	0.213299	0.237912	Histone H2A OS=Chlorocebus sabaeus OX=60711 GN=H2AFV PE=3 SV=1
		A0A0D9R6P7	11	0.210918	0.613716	RAB11B, member RAS oncogene family OS=Chlorocebus sabaeus OX=60711 GN=RAB11B PE=4 SV=1
		A0A0D9R387	5	0.209344	0.740514	Actin, alpha 2, smooth muscle, aorta OS=Chlorocebus sabaeus OX=60711 GN=ACTA2 PE=3 SV=1
		A0A0D9SE59	4	0.208427	0.425329	Myeloid associated differentiation marker OS=Chlorocebus sabaeus OX=60711 GN=MYADM PE=4 SV=1
		A0A0D9RR49	3	0.206829	1.86532	Staufen double-stranded RNA binding protein 1 OS=Chlorocebus sabaeus OX=60711 GN=STAU1 PE=4 SV=1
		A0A0D9QWM7	3	0.206513	0.465075	Eukaryotic translation initiation factor 3 subunit F OS=Chlorocebus sabaeus OX=60711 GN=EIF3F PE=3 SV=1
		A0A0D9RCS8	2	0.206033	0.614296	Staphylococcal nuclease domain-containing protein OS=Chlorocebus sabaeus OX=60711 GN=SND1 PE=4 SV=1
		A0A0D9RQM6	2	0.205541	0.309171	RB binding protein 7, chromatin remodeling factor OS=Chlorocebus sabaeus OX=60711 GN=RBBP7 PE=4 SV=1
		A0A0D9SBE5	2	0.205378	0.544823	Uncharacterized protein OS=Chlorocebus sabaeus OX=60711 PE=3 SV=1
		A0A0D9S7V6	5	0.204467	0.332946	Adenylate kinase 2, mitochondrial OS=Chlorocebus sabaeus OX=60711 GN=AK2 PE=3 SV=1
		A0A0D9RK07	2	0.204347	0.375042	Paralemmin OS=Chlorocebus sabaeus OX=60711 GN=PALM PE=4 SV=1
		A0A0D9S294	23	0.204084	0.619561	Heat shock protein 90 beta family member 1 OS=Chlorocebus sabaeus OX=60711 GN=HSP90B1 PE=3 SV=1
		A0A0D9REU9	2	0.202909	0.396638	Caveolin OS=Chlorocebus sabaeus OX=60711 GN=CAV1 PE=3 SV=1
		A0A0D9RFW2	3	0.199574	0.449697	Laminin subunit beta 1 OS=Chlorocebus sabaeus OX=60711 GN=LAMB1 PE=4 SV=1
		A0A0D9S8G9	18	0.198761	0.494014	EPH receptor A2 OS=Chlorocebus sabaeus OX=60711 GN=EPHA2 PE=3 SV=1
		A0A0D9QVJ0	13	0.194525	0.410798	Actinin alpha 4 OS=Chlorocebus sabaeus OX=60711 GN=ACTN4 PE=4 SV=1
		A0A0D9RSP9	5	0.19442	0.437685	FCH domain only 2 OS=Chlorocebus sabaeus OX=60711 GN=FCHO2 PE=4 SV=1
		A0A0D9S9P4	2	0.193433	0.385941	Uncharacterized protein OS=Chlorocebus sabaeus OX=60711 PE=3 SV=1
		A0A0D9RHW7	10	0.191952	0.986378	Polyadenylate-binding protein OS=Chlorocebus sabaeus OX=60711 GN=PABPC1 PE=3 SV=1
		A0A0D9R246	11	0.191533	0.372553	Damage specific DNA binding protein 1 OS=Chlorocebus sabaeus OX=60711 GN=DDB1 PE=4 SV=1
		A0A0D9R866	28	0.191271	0.687171	Transferrin receptor OS=Chlorocebus sabaeus OX=60711 GN=TFRC PE=4 SV=1
		A0A0D9S0X3	7	0.190485	0.310843	Uncharacterized protein OS=Chlorocebus sabaeus OX=60711 PE=4 SV=1
		A0A0D9S5Z6	14	0.184721	5.03949	SEC22 homolog B, vesicle trafficking protein (gene/pseudogene) OS=Chlorocebus sabaeus OX=60711 GN=SEC22B PE=3 SV=1
		A0A0D9QWH4	12	0.181748	0.579097	Splicing factor 3b subunit 3 OS=Chlorocebus sabaeus OX=60711 GN=SF3B3 PE=4 SV=1
		A0A0D9R3W5	13	0.181007	0.585917	Protein disulfide-isomerase A4 OS=Chlorocebus sabaeus OX=60711 GN=PDIA4 PE=3 SV=1
		A0A0D9R869	7	0.17991	0.542872	Serine/threonine-protein phosphatase OS=Chlorocebus sabaeus OX=60711 GN=PPP1CA PE=3 SV=1
		A0A0D9S6I8	6	0.179319	0.318113	G protein subunit alpha i3 OS=Chlorocebus sabaeus OX=60711 GN=GNAI3 PE=4 SV=1
		A0A0D9RYN7	5	0.177793	0.939629	Diacylglycerol lipase beta OS=Chlorocebus sabaeus OX=60711 GN=DAGLB PE=4 SV=1
		A0A0D9RZB5	4	0.175777	0.383142	G protein subunit beta 2 OS=Chlorocebus sabaeus OX=60711 GN=GNB2 PE=4 SV=1
		A0A0D9RL56	4	0.174427	0.454571	Sorting nexin OS=Chlorocebus sabaeus OX=60711 GN=SNX9 PE=3 SV=1
		A0A0D9RNF7	4	0.173257	0.806513	Cysteine and glycine rich protein 1 OS=Chlorocebus sabaeus OX=60711 GN=CSRP1 PE=4 SV=1
		A0A0D9R1R4	4	0.17312	0.378222	Uncharacterized protein OS=Chlorocebus sabaeus OX=60711 PE=4 SV=1
		A0A0D9RAB6	2	0.172853	0.503018	40S ribosomal protein S24 OS=Chlorocebus sabaeus OX=60711 PE=3 SV=1
		A0A0D9RR42	3	0.171696	0.34889	Chromosome segregation 1 like OS=Chlorocebus sabaeus OX=60711 GN=CSE1L PE=4 SV=1
		A0A0D9RE85	10	0.169816	0.393214	SRP receptor subunit beta OS=Chlorocebus sabaeus OX=60711 GN=SRPRB PE=4 SV=1
		A0A0D9RM87	6	0.168916	0.366469	Uncharacterized protein OS=Chlorocebus sabaeus OX=60711 PE=4 SV=1
		A0A0D9S360	10	0.166367	0.321291	Proteasome 26S subunit, non-ATPase 3 OS=Chlorocebus sabaeus OX=60711 GN=PSMD3 PE=4 SV=1
		A0A0D9RKJ8	5	0.166178	0.498394	Paraoxonase 2 OS=Chlorocebus sabaeus OX=60711 GN=PON2 PE=4 SV=1
		A0A0D9R2J6	44	0.165013	0.436614	AHNAK nucleoprotein OS=Chlorocebus sabaeus OX=60711 GN=AHNAK PE=4 SV=1
		A0A0D9RXZ6	4	0.164559	0.370575	Phospholipid-transporting ATPase OS=Chlorocebus sabaeus OX=60711 GN=ATP11A PE=3 SV=1
		A0A0D9S7H2	6	0.162962	0.557127	40S ribosomal protein S8 OS=Chlorocebus sabaeus OX=60711 PE=3 SV=1
		A0A0D9RTP1	8	0.162321	0.363791	Exostosin like glycosyltransferase 3 OS=Chlorocebus sabaeus OX=60711 GN=EXTL3 PE=3 SV=1
		A0A0D9SA34	2	0.161569	0.200213	Histone H2B OS=Chlorocebus sabaeus OX=60711 PE=3 SV=1
		A0A0D9RVR6	2	0.158181	0.308612	RAS like proto-oncogene B OS=Chlorocebus sabaeus OX=60711 GN=RALB PE=4 SV=1
		A0A0D9RJR1	3	0.156469	0.251428	SEC62 homolog, preprotein translocation factor OS=Chlorocebus sabaeus OX=60711 GN=SEC62 PE=4 SV=1
		A0A0D9QVL0	4	0.155903	0.463621	G protein subunit alpha 13 OS=Chlorocebus sabaeus OX=60711 GN=GNA13 PE=4 SV=1
		A0A0D9RRL9	2	0.154839	0.734127	Sorting nexin 3 OS=Chlorocebus sabaeus OX=60711 GN=SNX3 PE=4 SV=1
		A0A0D9RBF1	7	0.154294	0.125161	Coatomer subunit gamma OS=Chlorocebus sabaeus OX=60711 GN=COPG2 PE=3 SV=1
		A0A0D9R7K9	4	0.15284	0.720417	Cathepsin F OS=Chlorocebus sabaeus OX=60711 GN=CTSF PE=3 SV=1
		A0A0D9R116	3	0.152126	0.335919	Coproporphyrinogen oxidase OS=Chlorocebus sabaeus OX=60711 GN=CPOX PE=4 SV=1
		A0A0D9RRS7	2	0.15101	0.758595	RAS like proto-oncogene A OS=Chlorocebus sabaeus OX=60711 GN=RALA PE=4 SV=1
		A0A0D9QVS6	3	0.149695	0.521708	Yip1 interacting factor homolog B, membrane trafficking protein OS=Chlorocebus sabaeus OX=60711 GN=YIF1B PE=4 SV=1
		A0A0D9S2L0	10	0.149617	0.320075	NSF attachment protein alpha OS=Chlorocebus sabaeus OX=60711 GN=NAPA PE=4 SV=1
		A0A0D9RLG6	12	0.149603	0.649012	RAB14, member RAS oncogene family OS=Chlorocebus sabaeus OX=60711 GN=RAB14 PE=4 SV=1
		A0A0D9RJE1	17	0.146383	0.446962	DExH-box helicase 9 OS=Chlorocebus sabaeus OX=60711 GN=DHX9 PE=4 SV=1
		A0A0D9RLH6	6	0.145975	0.374437	Transmembrane protein 106B OS=Chlorocebus sabaeus OX=60711 GN=TMEM106B PE=4 SV=1
		A0A0D9RXY2	3	0.14525	0.291654	Cullin 4A OS=Chlorocebus sabaeus OX=60711 GN=CUL4A PE=3 SV=1
		A0A0D9R014	9	0.14474	0.283268	Uncharacterized protein OS=Chlorocebus sabaeus OX=60711 PE=4 SV=1
		A0A0D9R6I6	3	0.143604	0.125241	Golgi transport 1B OS=Chlorocebus sabaeus OX=60711 GN=GOLT1B PE=4 SV=1
		A0A0D9RKC1	2	0.143	0.318947	2,4-dienoyl-CoA reductase 1 OS=Chlorocebus sabaeus OX=60711 GN=DECR1 PE=4 SV=1
		A0A0D9R7E7	4	0.138747	0.496451	Tubulin beta chain OS=Chlorocebus sabaeus OX=60711 GN=TUBB PE=3 SV=1
		A0A0D9RVK4	9	0.138662	0.456243	Heterogeneous nuclear ribonucleoprotein C (C1/C2) OS=Chlorocebus sabaeus OX=60711 GN=HNRNPC PE=4 SV=1
		A0A0D9RM47	3	0.137222	0.142129	Multiple coagulation factor deficiency 2 OS=Chlorocebus sabaeus OX=60711 GN=MCFD2 PE=4 SV=1
		A0A0D9R3P2	6	0.135203	0.35741	40S ribosomal protein S7 OS=Chlorocebus sabaeus OX=60711 GN=RPS7 PE=3 SV=1
		A0A0D9R3V1	2	0.129342	0.247677	Beta-1,4-galactosyltransferase 4 OS=Chlorocebus sabaeus OX=60711 GN=B4GALT4 PE=4 SV=1
		A0A0D9RDN9	19	0.127836	0.338497	AP-2 complex subunit alpha OS=Chlorocebus sabaeus OX=60711 GN=AP2A2 PE=3 SV=1
		A0A0D9RYP7	6	0.127666	0.290445	Rac family small GTPase 1 OS=Chlorocebus sabaeus OX=60711 GN=RAC1 PE=4 SV=1
		A0A0D9R7Z3	13	0.12605	0.44053	Prosaposin OS=Chlorocebus sabaeus OX=60711 GN=PSAP PE=4 SV=1
		A0A0D9QVI6	10	0.123754	0.400881	DEAD-box helicase 5 OS=Chlorocebus sabaeus OX=60711 GN=DDX5 PE=3 SV=1
		A0A0D9QXB5	12	0.120908	0.309959	Beta-1,4 N-acetylgalactosaminyltransferase OS=Chlorocebus sabaeus OX=60711 GN=B4GALNT1 PE=3 SV=1
		A0A0D9R0L1	15	0.119762	0.313666	Phosphatidylinositol 4-kinase type 2 alpha OS=Chlorocebus sabaeus OX=60711 GN=PI4K2A PE=4 SV=1
		A0A0D9R4X7	5	0.118091	0.594315	EH domain containing 1 OS=Chlorocebus sabaeus OX=60711 GN=EHD1 PE=3 SV=1
		A0A0D9R1I1	2	0.116935	0.195424	Cytochrome P450 family 2 subfamily C member 8 OS=Chlorocebus sabaeus OX=60711 GN=CYP2C8 PE=3 SV=1
		A0A0D9R434	7	0.112597	0.166965	Flotillin 2 OS=Chlorocebus sabaeus OX=60711 GN=FLOT2 PE=4 SV=1
		A0A0D9R344	9	0.112205	0.310936	Syntaxin 5 OS=Chlorocebus sabaeus OX=60711 GN=STX5 PE=3 SV=1
		A0A0D9S897	4	0.110788	0.260423	Heterogeneous nuclear ribonucleoprotein R OS=Chlorocebus sabaeus OX=60711 GN=HNRNPR PE=4 SV=1
		A0A0D9RSM7	3	0.110518	0.178401	Proteasome subunit alpha type OS=Chlorocebus sabaeus OX=60711 PE=3 SV=1
		A0A0D9R720	3	0.108672	0.156469	Yip1 interacting factor homolog A, membrane trafficking protein OS=Chlorocebus sabaeus OX=60711 GN=YIF1A PE=4 SV=1
		A0A0D9QWF7	15	0.107698	0.201639	Cullin associated and neddylation dissociated 1 OS=Chlorocebus sabaeus OX=60711 GN=CAND1 PE=4 SV=1
		A0A0D9R8R9	3	0.107697	0.146954	3-hydroxybutyrate dehydrogenase 1 OS=Chlorocebus sabaeus OX=60711 GN=BDH1 PE=3 SV=1
		A0A0D9QWQ0	2	0.106804	0.199353	SEC31 homolog A, COPII coat complex component OS=Chlorocebus sabaeus OX=60711 GN=SEC31A PE=4 SV=1
		A0A0D9RUR3	2	0.103673	0.192802	Dolichyl-diphosphooligosaccharide--protein glycosyltransferase subunit DAD1 OS=Chlorocebus sabaeus OX=60711 GN=DAD1 PE=3 SV=1
		A0A0D9RY42	13	0.103395	0.301272	Transmembrane 9 superfamily member OS=Chlorocebus sabaeus OX=60711 GN=TM9SF2 PE=3 SV=1
		A0A0D9RVM9	4	0.100822	0.43319	ADP ribosylation factor related protein 1 OS=Chlorocebus sabaeus OX=60711 GN=ARFRP1 PE=3 SV=1
		A0A0D9SCR9	4	0.0998845	0.220779	Uncharacterized protein OS=Chlorocebus sabaeus OX=60711 PE=4 SV=1
		A0A0D9RNY4	3	0.0980726	0.117564	Transmembrane protein 115 OS=Chlorocebus sabaeus OX=60711 GN=TMEM115 PE=4 SV=1
		A0A0D9RH60	10	0.0954012	0.288273	RAB18, member RAS oncogene family OS=Chlorocebus sabaeus OX=60711 GN=RAB18 PE=4 SV=1
		A0A0D9SD09	8	0.0952058	0.109088	Histone H4 OS=Chlorocebus sabaeus OX=60711 PE=3 SV=1
		A0A0D9RTB5	14	0.0910248	0.178289	Glutamyl-prolyl-tRNA synthetase OS=Chlorocebus sabaeus OX=60711 GN=EPRS PE=3 SV=1
		A0A0D9S2I7	14	0.0906011	0.143033	Cytoskeleton associated protein 4 OS=Chlorocebus sabaeus OX=60711 GN=CKAP4 PE=4 SV=1
		A0A0D9RIQ9	2	0.0897582	0.239881	ORM1-like protein OS=Chlorocebus sabaeus OX=60711 GN=ORMDL1 PE=3 SV=1
		A0A0D9R3K0	5	0.0892437	0.32387	Eukaryotic translation initiation factor 3 subunit L OS=Chlorocebus sabaeus OX=60711 GN=EIF3L PE=4 SV=1
		A0A0D9S890	4	0.0888856	0.23726	Uncharacterized protein OS=Chlorocebus sabaeus OX=60711 PE=3 SV=1
		A0A0D9RR51	2	0.0878772	0.156985	Proteasome 26S subunit, ATPase 6 OS=Chlorocebus sabaeus OX=60711 GN=PSMC6 PE=3 SV=1
		A0A0D9S935	5	0.0855108	0.260473	Hexosyltransferase OS=Chlorocebus sabaeus OX=60711 GN=B3GALT6 PE=3 SV=1
		A0A0D9S293	7	0.0852406	0.179228	2',3'-cyclic-nucleotide 3'-phosphodiesterase OS=Chlorocebus sabaeus OX=60711 GN=CNP PE=3 SV=1
		A0A0D9R723	4	0.0840423	0.233872	ELAV-like protein OS=Chlorocebus sabaeus OX=60711 GN=ELAVL1 PE=3 SV=1
		A0A0D9RIJ3	4	0.0833582	0.277293	Torsin 1A interacting protein 1 OS=Chlorocebus sabaeus OX=60711 GN=TOR1AIP1 PE=4 SV=1
		A0A0D9RBI8	3	0.0809078	0.112263	Tetraspanin OS=Chlorocebus sabaeus OX=60711 GN=CD81 PE=1 SV=1
		A0A0D9RWG7	3	0.0804073	0.293146	Uncharacterized protein OS=Chlorocebus sabaeus OX=60711 PE=4 SV=1
		A0A0D9RI84	6	0.079416	0.261093	6-phosphofructo-2-kinase/fructose-2,6-biphosphatase 1 OS=Chlorocebus sabaeus OX=60711 GN=PFKFB1 PE=4 SV=1
		A0A0D9RJ20	15	0.0780896	0.152787	Heat shock protein 90 alpha family class B member 1 OS=Chlorocebus sabaeus OX=60711 GN=HSP90AB1 PE=3 SV=1
		A0A0D9R5V2	10	0.0755892	0.132833	Uncharacterized protein OS=Chlorocebus sabaeus OX=60711 PE=4 SV=1
		A0A0D9RLI3	8	0.0748426	0.158432	Glycosyltransferase 8 domain containing 1 OS=Chlorocebus sabaeus OX=60711 GN=GLT8D1 PE=4 SV=1
		A0A0D9S8W7	6	0.072252	0.152586	G protein subunit beta 1 OS=Chlorocebus sabaeus OX=60711 GN=GNB1 PE=4 SV=1
		A0A0D9RCR5	7	0.0722193	0.166794	Arginyl-tRNA synthetase OS=Chlorocebus sabaeus OX=60711 GN=RARS PE=3 SV=1
		A0A0D9S0Q2	2	0.0721359	0.184162	Uncharacterized protein OS=Chlorocebus sabaeus OX=60711 PE=3 SV=1
		A0A0D9QXM8	2	0.0703285	0.109669	Afamin OS=Chlorocebus sabaeus OX=60711 GN=AFM PE=4 SV=1
		A0A0D9RD74	9	0.0679072	0.121826	Uncharacterized protein OS=Chlorocebus sabaeus OX=60711 PE=4 SV=1
		A0A0D9S247	5	0.0646452	0.152203	RAB5C, member RAS oncogene family OS=Chlorocebus sabaeus OX=60711 GN=RAB5C PE=4 SV=1
		A0A0D9R080	2	0.0645399	0.14862	Alpha-galactosidase OS=Chlorocebus sabaeus OX=60711 GN=NAGA PE=3 SV=1
		A0A0D9QVJ4	3	0.0573661	0.178403	Eukaryotic translation initiation factor 3 subunit K OS=Chlorocebus sabaeus OX=60711 GN=EIF3K PE=3 SV=1
		A0A0D9R2U6	3	0.0555217	0.154097	DEAD-box helicase 17 OS=Chlorocebus sabaeus OX=60711 GN=DDX17 PE=3 SV=1
		A0A0D9RMM1	3	0.0552763	0.218046	Eukaryotic translation initiation factor 4 gamma 1 OS=Chlorocebus sabaeus OX=60711 GN=EIF4G1 PE=4 SV=1
		A0A0D9R859	3	0.0479647	0.119955	Family with sequence similarity 234 member B OS=Chlorocebus sabaeus OX=60711 GN=FAM234B PE=4 SV=1
		A0A0D9RQ31	11	0.0474963	0.0896685	Chondroitin sulfate proteoglycan 4 OS=Chlorocebus sabaeus OX=60711 GN=CSPG4 PE=4 SV=1
		A0A0D9RGD1	7	0.0467949	0.111765	Eukaryotic translation initiation factor 4A1 OS=Chlorocebus sabaeus OX=60711 GN=EIF4A1 PE=3 SV=1
		A0A0D9R339	7	0.0455656	0.0689004	26S proteasome non-ATPase regulatory subunit 1 OS=Chlorocebus sabaeus OX=60711 GN=PSMD1 PE=3 SV=1
		A0A0D9QW83	7	0.0423759	0.112536	AP-1 complex subunit gamma OS=Chlorocebus sabaeus OX=60711 GN=AP1G1 PE=3 SV=1
		A0A0D9QYM9	8	0.0421354	0.0710292	Glycerol-3-phosphate acyltransferase 1, mitochondrial OS=Chlorocebus sabaeus OX=60711 GN=GPAM PE=3 SV=1
		A0A0D9RN65	2	0.0399308	0.065212	Abhydrolase domain containing 14B OS=Chlorocebus sabaeus OX=60711 GN=ABHD14B PE=4 SV=1
		A0A0D9RFK8	3	0.0396055	0.0487138	Proteasome 26S subunit, non-ATPase 13 OS=Chlorocebus sabaeus OX=60711 GN=PSMD13 PE=4 SV=1
		A0A0D9S7X4	6	0.0394344	0.174131	Eukaryotic translation initiation factor 3 subunit I OS=Chlorocebus sabaeus OX=60711 GN=EIF3I PE=3 SV=1
		A0A0D9QXQ6	6	0.0390657	0.107835	Methionyl-tRNA synthetase OS=Chlorocebus sabaeus OX=60711 GN=MARS PE=3 SV=1
		A0A0D9R077	8	0.0374925	0.0795788	Solute carrier family 35 member E1 OS=Chlorocebus sabaeus OX=60711 GN=SLC35E1 PE=4 SV=1
		A0A0D9S6R4	3	0.0288524	0.0643405	Uncharacterized protein OS=Chlorocebus sabaeus OX=60711 PE=4 SV=1
		A0A0D9R0D8	8	0.0282996	0.223857	Adaptor related protein complex 1 subunit mu 1 OS=Chlorocebus sabaeus OX=60711 GN=AP1M1 PE=3 SV=1
		A0A0D9R9R9	9	0.0269117	0.0361469	Voltage dependent anion channel 2 OS=Chlorocebus sabaeus OX=60711 GN=VDAC2 PE=4 SV=1
		A0A0D9S0W9	4	0.023845	0.0553678	Heterogeneous nuclear ribonucleoprotein U like 1 OS=Chlorocebus sabaeus OX=60711 GN=HNRNPUL1 PE=4 SV=1
		A0A0D9RML4	13	0.0219417	0.0447097	26S proteasome non-ATPase regulatory subunit 2 OS=Chlorocebus sabaeus OX=60711 GN=PSMD2 PE=3 SV=1
		A0A0D9R8L5	3	0.0206508	0.0757977	Y-box binding protein 3 OS=Chlorocebus sabaeus OX=60711 GN=YBX3 PE=4 SV=1
		A0A0D9RAW8	7	0.0188041	0.045252	Beta-galactosidase OS=Chlorocebus sabaeus OX=60711 GN=GLB1 PE=3 SV=1
		A0A0D9QYL5	2	0.0176879	0.263752	Palmitoyltransferase OS=Chlorocebus sabaeus OX=60711 GN=ZDHHC6 PE=3 SV=1
		A0A0D9S3D7	13	0.0130977	0.0212251	Calcium-transporting ATPase OS=Chlorocebus sabaeus OX=60711 GN=ATP2A2 PE=3 SV=1
		A0A0D9RK05	3	0.0101331	0.0292946	Ras suppressor protein 1 OS=Chlorocebus sabaeus OX=60711 GN=RSU1 PE=4 SV=1
		A0A0D9REC9	2	0.00990219	0.0178218	Phosphoglycerate kinase OS=Chlorocebus sabaeus OX=60711 PE=3 SV=1
		A0A0D9QVX0	3	0.00966953	0.0315999	PDZ and LIM domain 5 OS=Chlorocebus sabaeus OX=60711 GN=PDLIM5 PE=4 SV=1
		A0A0D9RI90	5	0.00925601	0.019978	RALY heterogeneous nuclear ribonucleoprotein OS=Chlorocebus sabaeus OX=60711 GN=RALY PE=4 SV=1
		A0A0D9RTS8	10	0.00849279	0.0223235	LDL receptor related protein associated protein 1 OS=Chlorocebus sabaeus OX=60711 GN=LRPAP1 PE=4 SV=1
		A0A0D9R312	2	0.00780851	0.00970062	Transmembrane protein 184B OS=Chlorocebus sabaeus OX=60711 GN=TMEM184B PE=4 SV=1
		A0A0D9R8L3	3	0.00735068	0.0112869	NADH dehydrogenase [ubiquinone] flavoprotein 1, mitochondrial OS=Chlorocebus sabaeus OX=60711 GN=NDUFV1 PE=3 SV=1
		A0A0D9RYM1	10	0.00626396	0.0166037	NPC intracellular cholesterol transporter 1 OS=Chlorocebus sabaeus OX=60711 GN=NPC1 PE=4 SV=1
		A0A0D9RUF7	3	0.00508015	0.00884783	Proteasome activator subunit 1 OS=Chlorocebus sabaeus OX=60711 GN=PSME1 PE=4 SV=1
		A0A0D9R6B6	8	0.00133285	0.00341678	Eukaryotic translation initiation factor 3 subunit D OS=Chlorocebus sabaeus OX=60711 GN=EIF3D PE=3 SV=1
		A0A0D9QUP1	3	-0.000198244	0.000257611	Ubiquitin conjugating enzyme E2 N OS=Chlorocebus sabaeus OX=60711 GN=UBE2N PE=3 SV=1
		A0A0D9RSR8	3	-0.000349331	0.00115612	Family with sequence similarity 177 member A1 OS=Chlorocebus sabaeus OX=60711 GN=FAM177A1 PE=4 SV=1
		A0A0D9QVF5	5	-0.00165009	0.00396396	Aminoacyl tRNA synthetase complex interacting multifunctional protein 1 OS=Chlorocebus sabaeus OX=60711 GN=AIMP1 PE=4 SV=1
		A0A0D9RPS0	5	-0.00189424	0.00221064	Lamin B1 OS=Chlorocebus sabaeus OX=60711 GN=LMNB1 PE=3 SV=1
		A0A0D9S3H8	3	-0.00508334	0.00637256	Uncharacterized protein OS=Chlorocebus sabaeus OX=60711 PE=4 SV=1
		A0A0D9RYD7	3	-0.00570021	0.00884043	Myosin light chain 12B OS=Chlorocebus sabaeus OX=60711 GN=MYL12B PE=4 SV=1
		A0A0D9RRV0	9	-0.00771602	0.015145	Betaine--homocysteine S-methyltransferase OS=Chlorocebus sabaeus OX=60711 GN=BHMT PE=4 SV=1
		A0A0D9RF24	15	-0.00871771	0.0174931	Annexin OS=Chlorocebus sabaeus OX=60711 GN=ANXA6 PE=3 SV=1
		A0A0D9RAF7	9	-0.00881639	0.0162247	Programmed cell death 6 interacting protein OS=Chlorocebus sabaeus OX=60711 GN=PDCD6IP PE=4 SV=1
		A0A0D9RYD0	9	-0.00911133	0.0483631	Eukaryotic translation initiation factor 3 subunit B OS=Chlorocebus sabaeus OX=60711 GN=EIF3B PE=3 SV=1
		A0A0D9S0U5	2	-0.00950352	0.0238124	Progesterone receptor membrane component 2 OS=Chlorocebus sabaeus OX=60711 GN=PGRMC2 PE=3 SV=1
		A0A0D9R3P7	4	-0.0113842	0.0293435	Transmembrane p24 trafficking protein 1 OS=Chlorocebus sabaeus OX=60711 GN=TMED1 PE=3 SV=1
		A0A0D9R952	9	-0.0113888	0.0161562	OPA1, mitochondrial dynamin like GTPase OS=Chlorocebus sabaeus OX=60711 GN=OPA1 PE=3 SV=1
		A0A0D9QUJ7	3	-0.0126208	0.0240262	Lysine--tRNA ligase OS=Chlorocebus sabaeus OX=60711 GN=KARS PE=3 SV=1
		A0A0D9RE82	6	-0.0169325	0.0236843	Glucosamine (UDP-N-acetyl)-2-epimerase/N-acetylmannosamine kinase OS=Chlorocebus sabaeus OX=60711 GN=GNE PE=4 SV=1
		A0A0D9QVN1	2	-0.0177647	0.0341133	RAB6A, member RAS oncogene family OS=Chlorocebus sabaeus OX=60711 GN=RAB6A PE=4 SV=1
		A0A0D9RS70	12	-0.0178489	0.0305873	IQ motif containing GTPase activating protein 2 OS=Chlorocebus sabaeus OX=60711 GN=IQGAP2 PE=4 SV=1
		A0A0D9R7Q1	8	-0.0180067	0.0354087	Calnexin OS=Chlorocebus sabaeus OX=60711 GN=CANX PE=3 SV=1
		A0A0D9QX32	3	-0.0181936	0.0214558	Eukaryotic translation initiation factor 4 gamma 2 OS=Chlorocebus sabaeus OX=60711 GN=EIF4G2 PE=4 SV=1
		A0A0D9RHG5	2	-0.0182667	0.0301668	Uncharacterized protein OS=Chlorocebus sabaeus OX=60711 PE=4 SV=1
		A0A0D9RH35	8	-0.0193589	0.0299864	Proteasome 26S subunit, ATPase 2 OS=Chlorocebus sabaeus OX=60711 GN=PSMC2 PE=3 SV=1
		A0A0D9R841	4	-0.0194622	0.0330034	Transmembrane protein 87A OS=Chlorocebus sabaeus OX=60711 GN=TMEM87A PE=4 SV=1
		A0A0D9RQC3	12	-0.0199657	0.0191024	UTP--glucose-1-phosphate uridylyltransferase OS=Chlorocebus sabaeus OX=60711 GN=UGP2 PE=3 SV=1
		A0A0D9R703	3	-0.020249	0.0369683	Apolipoprotein B OS=Chlorocebus sabaeus OX=60711 GN=APOB PE=4 SV=1
		A0A0D9RDI6	3	-0.0223994	0.0467096	Eukaryotic translation initiation factor 6 OS=Chlorocebus sabaeus OX=60711 GN=EIF6 PE=3 SV=1
		A0A0D9RZG5	2	-0.0274235	0.036255	Uncharacterized protein OS=Chlorocebus sabaeus OX=60711 PE=3 SV=1
		A0A0D9RTR8	5	-0.0294021	0.0758037	Elongator complex protein 3 OS=Chlorocebus sabaeus OX=60711 GN=ELP3 PE=3 SV=1
		A0A0D9QXL4	10	-0.0303183	0.101156	Eukaryotic translation initiation factor 3 subunit A OS=Chlorocebus sabaeus OX=60711 GN=EIF3A PE=3 SV=1
		A0A0D9RVS8	4	-0.0322588	0.055574	DnaJ heat shock protein family (Hsp40) member C5 OS=Chlorocebus sabaeus OX=60711 GN=DNAJC5 PE=4 SV=1
		A0A0D9RK54	3	-0.0340182	0.127335	Zinc finger FYVE-type containing 1 OS=Chlorocebus sabaeus OX=60711 GN=ZFYVE1 PE=4 SV=1
		A0A0D9RRQ6	4	-0.038045	0.0632608	Glutaminyl-tRNA synthetase OS=Chlorocebus sabaeus OX=60711 GN=QARS PE=3 SV=1
		A0A0D9RAY1	2	-0.0409468	0.0814141	Fumarate hydratase OS=Chlorocebus sabaeus OX=60711 GN=FH PE=3 SV=1
		A0A0D9RNN4	9	-0.0417105	0.201156	Golgin A2 OS=Chlorocebus sabaeus OX=60711 GN=GOLGA2 PE=4 SV=1
		A0A0D9RZT7	17	-0.0435525	0.0963886	Vacuolar protein sorting 45 homolog OS=Chlorocebus sabaeus OX=60711 GN=VPS45 PE=3 SV=1
		A0A0D9SDL0	4	-0.0446314	0.0796782	Poly(rC) binding protein 1 OS=Chlorocebus sabaeus OX=60711 GN=PCBP1 PE=4 SV=1
		A0A0D9RG17	14	-0.0454133	0.126806	Chromosome 3 open reading frame 58 OS=Chlorocebus sabaeus OX=60711 GN=C3orf58 PE=4 SV=1
		A0A0D9RU05	4	-0.0458682	0.236592	SREBF chaperone OS=Chlorocebus sabaeus OX=60711 GN=SCAP PE=4 SV=1
		A0A0D9S619	2	-0.0488175	0.0843586	3-hydroxy-3-methylglutaryl coenzyme A synthase OS=Chlorocebus sabaeus OX=60711 GN=HMGCS2 PE=3 SV=1
		A0A0D9RN94	5	-0.0500964	0.0654646	DNA topoisomerase I OS=Chlorocebus sabaeus OX=60711 GN=TOP1 PE=3 SV=1
		A0A0D9S0E1	10	-0.0501926	0.142545	DEAD-box helicase 3 Y-linked OS=Chlorocebus sabaeus OX=60711 GN=DDX3Y PE=3 SV=1
		A0A0D9RZ03	8	-0.0505196	0.217018	Cadherin 2 OS=Chlorocebus sabaeus OX=60711 GN=CDH2 PE=4 SV=1
		A0A0D9RQ15	6	-0.0519481	0.153877	Carboxypeptidase OS=Chlorocebus sabaeus OX=60711 GN=CTSA PE=3 SV=1
		A0A0D9R6L1	8	-0.0526642	0.27668	Heterogeneous nuclear ribonucleoprotein M OS=Chlorocebus sabaeus OX=60711 GN=HNRNPM PE=4 SV=1
		A0A0D9R785	10	-0.05638	0.203523	Autophagy-related protein 9 OS=Chlorocebus sabaeus OX=60711 PE=3 SV=1
		A0A0D9RJS8	10	-0.0566623	0.130491	DnaJ homolog subfamily C member 10 OS=Chlorocebus sabaeus OX=60711 GN=DNAJC10 PE=4 SV=1
		A0A0D9RDC9	5	-0.0567223	0.174811	Tetraspanin OS=Chlorocebus sabaeus OX=60711 GN=TSPAN6 PE=3 SV=1
		A0A0D9RL86	5	-0.0587821	0.146395	Uncharacterized protein OS=Chlorocebus sabaeus OX=60711 PE=4 SV=1
		A0A0D9RY75	2	-0.0592164	0.124074	G protein-coupled receptor 180 OS=Chlorocebus sabaeus OX=60711 GN=GPR180 PE=4 SV=1
		A0A0D9RZL3	3	-0.0601929	0.0817417	Mitochondrial fission 1 protein OS=Chlorocebus sabaeus OX=60711 GN=FIS1 PE=3 SV=1
		A0A0D9R6M6	4	-0.0604402	0.0987063	Apoptosis inducing factor mitochondria associated 1 OS=Chlorocebus sabaeus OX=60711 GN=AIFM1 PE=4 SV=1
		A0A0D9QX80	5	-0.0624031	0.199274	Scavenger receptor class B member 2 OS=Chlorocebus sabaeus OX=60711 GN=SCARB2 PE=3 SV=1
		A0A0D9RP82	2	-0.0639223	0.0881966	Alpha tocopherol transfer protein OS=Chlorocebus sabaeus OX=60711 GN=TTPA PE=4 SV=1
		A0A0D9RT90	17	-0.0660912	0.113506	Sulfhydryl oxidase OS=Chlorocebus sabaeus OX=60711 GN=QSOX2 PE=4 SV=1
		A0A0D9RT98	17	-0.0672	0.159305	Sec1 family domain containing 1 OS=Chlorocebus sabaeus OX=60711 GN=SCFD1 PE=3 SV=1
		A0A0D9SA22	3	-0.0696268	0.142771	40S ribosomal protein SA OS=Chlorocebus sabaeus OX=60711 GN=RPSA PE=3 SV=1
		A0A0D9RCZ4	4	-0.0706805	0.0791347	Uncharacterized protein OS=Chlorocebus sabaeus OX=60711 PE=4 SV=1
		A0A0D9RNR3	6	-0.0708337	0.288291	Uncharacterized protein OS=Chlorocebus sabaeus OX=60711 PE=4 SV=1
		A0A0D9R6J8	2	-0.0710114	0.182899	Uncharacterized protein OS=Chlorocebus sabaeus OX=60711 PE=4 SV=1
		A0A0D9RZX8	14	-0.072116	0.148668	NADPH--cytochrome P450 reductase OS=Chlorocebus sabaeus OX=60711 GN=POR PE=3 SV=1
		A0A0D9RMD6	4	-0.0728435	0.212727	TIMP metallopeptidase inhibitor 1 OS=Chlorocebus sabaeus OX=60711 GN=TIMP1 PE=4 SV=1
		A0A0D9RFQ6	4	-0.0752832	0.144827	G protein subunit alpha 11 OS=Chlorocebus sabaeus OX=60711 GN=GNA11 PE=4 SV=1
		A0A0D9QYY5	5	-0.07573	0.295583	Eukaryotic translation initiation factor 3 subunit M OS=Chlorocebus sabaeus OX=60711 GN=EIF3M PE=3 SV=1
		A0A0D9SCL1	4	-0.0763932	0.132053	Histone cluster 1 H1 family member d OS=Chlorocebus sabaeus OX=60711 GN=HIST1H1D PE=3 SV=1
		A0A0D9SAA0	2	-0.0799579	0.127023	Histone H2A OS=Chlorocebus sabaeus OX=60711 PE=3 SV=1
		A0A0D9RNQ6	2	-0.0815002	0.103454	Membrane palmitoylated protein 6 OS=Chlorocebus sabaeus OX=60711 GN=MPP6 PE=3 SV=1
		A0A0D9S6M4	5	-0.0823786	0.341009	Solute carrier family 30 member 7 OS=Chlorocebus sabaeus OX=60711 GN=SLC30A7 PE=4 SV=1
		A0A0D9R974	4	-0.0827541	0.171416	Endoplasmic reticulum metallopeptidase 1 OS=Chlorocebus sabaeus OX=60711 GN=ERMP1 PE=4 SV=1
		A0A0D9RWE1	19	-0.0831285	0.328353	UDP-glucose glycoprotein glucosyltransferase 1 OS=Chlorocebus sabaeus OX=60711 GN=UGGT1 PE=4 SV=1
		A0A0D9QUV1	6	-0.0866305	0.201104	Proteasome 26S subunit, ATPase 4 OS=Chlorocebus sabaeus OX=60711 GN=PSMC4 PE=3 SV=1
		A0A0D9QV99	6	-0.090278	0.128131	Proteasome 26S subunit, ATPase 5 OS=Chlorocebus sabaeus OX=60711 GN=PSMC5 PE=3 SV=1
		A0A0D9RF63	2	-0.0919622	0.163775	HRas proto-oncogene, GTPase OS=Chlorocebus sabaeus OX=60711 GN=HRAS PE=4 SV=1
		A0A0D9RPD6	2	-0.094714	0.165994	Cytochrome c oxidase subunit 5A OS=Chlorocebus sabaeus OX=60711 GN=COX5A PE=4 SV=1
		A0A0D9RRC2	3	-0.0952838	0.191475	Annexin OS=Chlorocebus sabaeus OX=60711 GN=ANXA4 PE=3 SV=1
		A0A0D9RVI0	8	-0.09541	0.365398	Glutathione peroxidase OS=Chlorocebus sabaeus OX=60711 GN=GPX8 PE=3 SV=1
		A0A0D9RBS9	3	-0.0959514	0.689399	RAB5A, member RAS oncogene family OS=Chlorocebus sabaeus OX=60711 GN=RAB5A PE=4 SV=1
		A0A0D9RDK2	5	-0.0972565	0.388416	Uncharacterized protein OS=Chlorocebus sabaeus OX=60711 PE=3 SV=1
		A0A0D9R6M0	3	-0.0979922	0.645044	Oxysterol-binding protein OS=Chlorocebus sabaeus OX=60711 GN=OSBPL11 PE=3 SV=1
		A0A0D9RXY1	4	-0.099092	0.244811	Lysosomal associated membrane protein 1 OS=Chlorocebus sabaeus OX=60711 GN=LAMP1 PE=3 SV=1
		A0A0D9R0H0	7	-0.0994703	0.247297	Keratin 7 OS=Chlorocebus sabaeus OX=60711 GN=KRT7 PE=3 SV=1
		A0A0D9RAM8	23	-0.100364	0.26843	Protein disulfide-isomerase OS=Chlorocebus sabaeus OX=60711 GN=PDIA3 PE=3 SV=1
		A0A0D9RDI1	4	-0.101492	0.373345	Uncharacterized protein OS=Chlorocebus sabaeus OX=60711 PE=3 SV=1
		A0A0D9S316	7	-0.10194	0.181121	DNA topoisomerase 2 OS=Chlorocebus sabaeus OX=60711 GN=TOP2A PE=3 SV=1
		A0A0D9RRU6	3	-0.109049	0.42578	Surfeit 4 OS=Chlorocebus sabaeus OX=60711 GN=SURF4 PE=4 SV=1
		A0A0D9QYW2	4	-0.109167	0.437318	Uncharacterized protein OS=Chlorocebus sabaeus OX=60711 PE=4 SV=1
		A0A0D9S618	6	-0.109211	0.388995	U2 snRNP auxiliary factor large subunit OS=Chlorocebus sabaeus OX=60711 GN=U2AF2 PE=3 SV=1
		A0A0D9QWM4	4	-0.109426	0.298528	N-acetylglucosamine-6-sulfatase OS=Chlorocebus sabaeus OX=60711 GN=GNS PE=3 SV=1
		A0A0D9R8E0	17	-0.111167	0.195458	Dolichyl-diphosphooligosaccharide--protein glycosyltransferase subunit 1 OS=Chlorocebus sabaeus OX=60711 GN=RPN1 PE=3 SV=1
		A0A0D9RR24	6	-0.112689	0.355223	ADP ribosylation factor guanine nucleotide exchange factor 2 OS=Chlorocebus sabaeus OX=60711 GN=ARFGEF2 PE=4 SV=1
		A0A0D9QZQ5	4	-0.112847	0.294133	Hydroxysteroid 17-beta dehydrogenase 12 OS=Chlorocebus sabaeus OX=60711 GN=HSD17B12 PE=3 SV=1
		A0A0D9R8T4	2	-0.11297	0.355249	RAB43, member RAS oncogene family OS=Chlorocebus sabaeus OX=60711 GN=RAB43 PE=4 SV=1
		A0A0D9S3P5	24	-0.122156	0.479197	Coatomer subunit alpha OS=Chlorocebus sabaeus OX=60711 GN=COPA PE=4 SV=1
		A0A0D9R4W1	2	-0.126397	0.184785	Signal sequence receptor subunit 1 OS=Chlorocebus sabaeus OX=60711 GN=SSR1 PE=4 SV=1
		A0A0D9R360	11	-0.127443	0.586984	Emerin OS=Chlorocebus sabaeus OX=60711 GN=EMD PE=4 SV=1
		A0A0D9RFH5	12	-0.13005	0.297152	Coatomer protein complex subunit beta 2 OS=Chlorocebus sabaeus OX=60711 GN=COPB2 PE=4 SV=1
		A0A0D9RHQ0	3	-0.130687	0.253827	Moesin OS=Chlorocebus sabaeus OX=60711 GN=MSN PE=4 SV=1
		A0A0D9RJE3	6	-0.13263	0.659479	Ectonucleotide pyrophosphatase/phosphodiesterase 4 OS=Chlorocebus sabaeus OX=60711 GN=ENPP4 PE=4 SV=1
		A0A0D9R507	12	-0.134758	0.320034	Golgi membrane protein 1 OS=Chlorocebus sabaeus OX=60711 GN=GOLM1 PE=4 SV=1
		A0A0D9R435	2	-0.135658	0.524604	Glucoside xylosyltransferase 1 OS=Chlorocebus sabaeus OX=60711 GN=GXYLT1 PE=4 SV=1
		A0A0D9QXK1	7	-0.140198	0.61547	Ribosomal protein S13 OS=Chlorocebus sabaeus OX=60711 GN=RPS13 PE=3 SV=1
		A0A0D9RVI4	4	-0.140593	0.280727	STEAP3 metalloreductase OS=Chlorocebus sabaeus OX=60711 GN=STEAP3 PE=4 SV=1
		A0A0D9RD76	2	-0.143275	0.71583	ER membrane protein complex subunit 3 OS=Chlorocebus sabaeus OX=60711 GN=EMC3 PE=3 SV=1
		A0A0D9RBA4	2	-0.14473	0.611436	Solute carrier family 5 member 6 OS=Chlorocebus sabaeus OX=60711 GN=SLC5A6 PE=3 SV=1
		A0A0D9S4U3	7	-0.144874	0.19879	Fatty acid synthase OS=Chlorocebus sabaeus OX=60711 GN=FASN PE=4 SV=1
		A0A0D9R493	5	-0.145806	0.241479	Ubiquinol-cytochrome c reductase core protein 2 OS=Chlorocebus sabaeus OX=60711 GN=UQCRC2 PE=3 SV=1
		A0A0D9RIN0	4	-0.150954	0.332607	Dihydrolipoamide S-succinyltransferase OS=Chlorocebus sabaeus OX=60711 GN=DLST PE=4 SV=1
		A0A0D9RIP2	2	-0.152553	0.891695	Plasminogen OS=Chlorocebus sabaeus OX=60711 PE=3 SV=1
		A0A0D9R354	17	-0.152866	0.419004	Solute carrier family 3 member 2 OS=Chlorocebus sabaeus OX=60711 GN=SLC3A2 PE=4 SV=1
		A0A0D9R403	5	-0.154699	0.767696	Family with sequence similarity 120A OS=Chlorocebus sabaeus OX=60711 GN=FAM120A PE=4 SV=1
		A0A0D9RNI1	6	-0.156127	0.251644	Transformer 2 beta homolog OS=Chlorocebus sabaeus OX=60711 GN=TRA2B PE=4 SV=1
		A0A0D9RJI2	7	-0.156271	0.376638	Aldehyde dehydrogenase 6 family member A1 OS=Chlorocebus sabaeus OX=60711 GN=ALDH6A1 PE=4 SV=1
		A0A0D9R9G1	2	-0.157761	0.360046	Uncharacterized protein OS=Chlorocebus sabaeus OX=60711 PE=3 SV=1
		A0A0D9S6M5	2	-0.159376	0.448732	Exostosin like glycosyltransferase 2 OS=Chlorocebus sabaeus OX=60711 GN=EXTL2 PE=4 SV=1
		A0A0D9S0H6	3	-0.159894	0.272624	Solute carrier family 25 member 5 OS=Chlorocebus sabaeus OX=60711 GN=SLC25A5 PE=3 SV=1
		A0A0D9S792	3	-0.160748	0.212335	Sterol carrier protein 2 OS=Chlorocebus sabaeus OX=60711 GN=SCP2 PE=3 SV=1
		A0A0D9R8P2	8	-0.161543	1.23003	Transmembrane p24 trafficking protein 9 OS=Chlorocebus sabaeus OX=60711 GN=TMED9 PE=3 SV=1
		A0A0D9R0F4	4	-0.162261	0.345568	RAB8A, member RAS oncogene family OS=Chlorocebus sabaeus OX=60711 GN=RAB8A PE=4 SV=1
		A0A0D9RLT6	7	-0.164374	0.491594	Alpha-(1,6)-fucosyltransferase OS=Chlorocebus sabaeus OX=60711 GN=FUT8 PE=3 SV=1
		A0A0D9RJU1	29	-0.164574	0.317713	Vimentin OS=Chlorocebus sabaeus OX=60711 GN=VIM PE=3 SV=1
		A0A0D9RXL5	8	-0.165068	0.719472	Lectin, mannose binding 2 like OS=Chlorocebus sabaeus OX=60711 GN=LMAN2L PE=4 SV=1
		A0A0D9S6D9	5	-0.168625	0.526153	Ribosomal protein S5 OS=Chlorocebus sabaeus OX=60711 GN=RPS5 PE=3 SV=1
		A0A0D9QYY1	4	-0.172119	0.55741	Uncharacterized protein OS=Chlorocebus sabaeus OX=60711 PE=4 SV=1
		A0A0D9RHW5	5	-0.174766	1.16527	Uncharacterized protein OS=Chlorocebus sabaeus OX=60711 PE=4 SV=1
		A0A0D9R6A2	5	-0.175505	0.571466	DEAD-box helicase 1 OS=Chlorocebus sabaeus OX=60711 GN=DDX1 PE=4 SV=1
		A0A0D9RPF0	4	-0.176088	1.64943	RAB2A, member RAS oncogene family OS=Chlorocebus sabaeus OX=60711 GN=RAB2A PE=4 SV=1
		A0A0D9RAM5	4	-0.176843	0.655785	Transporter 1, ATP binding cassette subfamily B member OS=Chlorocebus sabaeus OX=60711 GN=TAP1 PE=4 SV=1
		A0A0D9R2D9	9	-0.178616	0.710073	Vesicle associated membrane protein 7 OS=Chlorocebus sabaeus OX=60711 GN=VAMP7 PE=3 SV=1
		A0A0D9RN95	2	-0.178936	0.331031	Amine oxidase OS=Chlorocebus sabaeus OX=60711 GN=MAOA PE=3 SV=1
		A0A0D9S1C2	3	-0.180269	0.834731	Vesicle amine transport 1 OS=Chlorocebus sabaeus OX=60711 GN=VAT1 PE=4 SV=1
		A0A0D9RRS5	3	-0.181047	0.482937	Dolichol-phosphate mannosyltransferase subunit 1 OS=Chlorocebus sabaeus OX=60711 GN=DPM1 PE=3 SV=1
		A0A0D9RW09	3	-0.185407	0.908199	Aldehyde dehydrogenase 8 family member A1 OS=Chlorocebus sabaeus OX=60711 GN=ALDH8A1 PE=3 SV=1
		A0A0D9R3S3	3	-0.187827	0.625962	NAD(P) dependent steroid dehydrogenase-like OS=Chlorocebus sabaeus OX=60711 GN=NSDHL PE=3 SV=1
		A0A0D9S405	10	-0.190178	0.390831	Uncharacterized protein OS=Chlorocebus sabaeus OX=60711 PE=4 SV=1
		A0A0D9R0N5	12	-0.190594	1.07559	Clathrin heavy chain OS=Chlorocebus sabaeus OX=60711 GN=CLTC PE=3 SV=1
		A0A0D9RNK4	17	-0.197165	1.71382	Myosin IC OS=Chlorocebus sabaeus OX=60711 GN=MYO1C PE=3 SV=1
		A0A0D9R1V5	52	-0.197678	1.19721	Myoferlin OS=Chlorocebus sabaeus OX=60711 GN=MYOF PE=4 SV=1
		A0A0D9RE22	4	-0.198465	0.311123	Uncharacterized protein OS=Chlorocebus sabaeus OX=60711 PE=4 SV=1
		A0A0D9R5A7	6	-0.201509	1.37023	Uncharacterized protein OS=Chlorocebus sabaeus OX=60711 PE=4 SV=1
		A0A0D9RMF0	3	-0.204227	0.99664	Serine/threonine-protein phosphatase OS=Chlorocebus sabaeus OX=60711 GN=PPP2CA PE=3 SV=1
		A0A0D9REZ1	5	-0.206027	0.354461	Hexosyltransferase OS=Chlorocebus sabaeus OX=60711 GN=CSGALNACT2 PE=3 SV=1
		A0A0D9RH12	5	-0.206316	0.751573	Succinate--CoA ligase [GDP-forming] subunit beta, mitochondrial OS=Chlorocebus sabaeus OX=60711 GN=SUCLG2 PE=3 SV=1
		A0A0D9RIK3	2	-0.208819	0.383495	ATP synthase F1 subunit delta OS=Chlorocebus sabaeus OX=60711 GN=ATP5F1D PE=3 SV=1
		A0A0D9RGV0	9	-0.209648	0.754096	Ribosome binding protein 1 OS=Chlorocebus sabaeus OX=60711 GN=RRBP1 PE=4 SV=1
		A0A0D9S5M6	8	-0.210261	1.19082	Uncharacterized protein OS=Chlorocebus sabaeus OX=60711 PE=4 SV=1
		A0A0D9RZZ9	19	-0.211895	5.03949	Lectin, mannose binding 1 OS=Chlorocebus sabaeus OX=60711 GN=LMAN1 PE=4 SV=1
		A0A0D9RZE8	16	-0.212015	0.519161	ATP synthase subunit alpha OS=Chlorocebus sabaeus OX=60711 GN=ATP5F1A PE=3 SV=1
		A0A0D9S6V2	4	-0.212065	1.37611	Cysteine rich angiogenic inducer 61 OS=Chlorocebus sabaeus OX=60711 GN=CYR61 PE=4 SV=1
		A0A0D9RVN0	3	-0.214965	1.94476	Tubulin beta chain OS=Chlorocebus sabaeus OX=60711 GN=TUBB4B PE=3 SV=1
		A0A0D9S5A4	3	-0.216993	0.907561	Protein phosphatase 2 scaffold subunit Aalpha OS=Chlorocebus sabaeus OX=60711 GN=PPP2R1A PE=4 SV=1
		A0A0D9RME4	2	-0.219048	0.704035	A-Raf proto-oncogene, serine/threonine kinase OS=Chlorocebus sabaeus OX=60711 GN=ARAF PE=4 SV=1
		A0A0D9RAG2	6	-0.219759	1.44026	Fas associated factor family member 2 OS=Chlorocebus sabaeus OX=60711 GN=FAF2 PE=4 SV=1
		A0A0D9RD81	8	-0.225095	2.64571	Cytochrome P450 family 20 subfamily A member 1 OS=Chlorocebus sabaeus OX=60711 GN=CYP20A1 PE=4 SV=1
		A0A0D9QVQ1	9	-0.228588	1.61728	RAB21, member RAS oncogene family OS=Chlorocebus sabaeus OX=60711 GN=RAB21 PE=4 SV=1
		A0A0D9SDT2	5	-0.229193	0.429869	Uncharacterized protein OS=Chlorocebus sabaeus OX=60711 PE=3 SV=1
		A0A0D9R924	82	-0.233934	0.966687	Plectin OS=Chlorocebus sabaeus OX=60711 GN=PLEC PE=4 SV=1
		A0A0D9RFC8	11	-0.237063	1.44417	Endoplasmic reticulum protein 44 OS=Chlorocebus sabaeus OX=60711 GN=ERP44 PE=4 SV=1
		A0A0D9R280	6	-0.239327	1.20137	Mitochondrial Rho GTPase OS=Chlorocebus sabaeus OX=60711 GN=RHOT1 PE=3 SV=1
		A0A0D9RQG3	5	-0.242007	0.751081	Solute carrier family 1 member 4 OS=Chlorocebus sabaeus OX=60711 GN=SLC1A4 PE=4 SV=1
		A0A0D9S6Q2	2	-0.242883	0.406546	ATP binding cassette subfamily D member 3 OS=Chlorocebus sabaeus OX=60711 GN=ABCD3 PE=4 SV=1
		A0A0D9QW62	5	-0.243326	1.43691	Ras homolog family member G OS=Chlorocebus sabaeus OX=60711 GN=RHOG PE=4 SV=1
		A0A0D9RR92	7	-0.243732	0.544506	Voltage dependent anion channel 3 OS=Chlorocebus sabaeus OX=60711 GN=VDAC3 PE=4 SV=1
		A0A0D9RH15	9	-0.244666	3.1196	Eukaryotic translation initiation factor 3 subunit E OS=Chlorocebus sabaeus OX=60711 GN=EIF3E PE=3 SV=1
		A0A0D9S783	6	-0.24585	1.16179	NDC1 transmembrane nucleoporin OS=Chlorocebus sabaeus OX=60711 GN=NDC1 PE=4 SV=1
		A0A0D9RQJ2	4	-0.257052	0.806282	Isocitrate dehydrogenase [NAD] subunit, mitochondrial OS=Chlorocebus sabaeus OX=60711 GN=IDH3A PE=3 SV=1
		A0A0D9S1V2	6	-0.258113	0.892083	Creatine kinase, M-type OS=Chlorocebus sabaeus OX=60711 GN=CKM PE=3 SV=1
		A0A0D9RBV8	5	-0.259709	1.68222	Alpha-galactosidase OS=Chlorocebus sabaeus OX=60711 GN=GLA PE=3 SV=1
		A0A0D9S4F1	4	-0.261383	0.566326	STT3A, catalytic subunit of the oligosaccharyltransferase complex OS=Chlorocebus sabaeus OX=60711 GN=STT3A PE=4 SV=1
		A0A0D9R1Z7	7	-0.263528	1.13671	DExD-box helicase 39A OS=Chlorocebus sabaeus OX=60711 GN=DDX39A PE=4 SV=1
		A0A0D9S6D4	4	-0.263557	0.899539	Ras homolog family member C OS=Chlorocebus sabaeus OX=60711 GN=RHOC PE=4 SV=1
		A0A0D9RLR2	2	-0.26499	2.09137	Transmembrane protein 230 OS=Chlorocebus sabaeus OX=60711 GN=TMEM230 PE=4 SV=1
		A0A0D9RLZ2	3	-0.266112	1.28585	Inter-alpha-trypsin inhibitor heavy chain 2 OS=Chlorocebus sabaeus OX=60711 GN=ITIH2 PE=4 SV=1
		A0A0D9RSP3	3	-0.266348	1.38939	RAB22A, member RAS oncogene family OS=Chlorocebus sabaeus OX=60711 GN=RAB22A PE=4 SV=1
		A0A0D9RSR3	7	-0.268193	2.0985	Uncharacterized protein OS=Chlorocebus sabaeus OX=60711 PE=3 SV=1
		A0A0D9R171	7	-0.268822	1.19268	Translocase of outer mitochondrial membrane 70 OS=Chlorocebus sabaeus OX=60711 GN=TOMM70 PE=4 SV=1
		A0A0D9RMJ4	2	-0.272496	0.969583	Ubiquitin like modifier activating enzyme 1 OS=Chlorocebus sabaeus OX=60711 GN=UBA1 PE=3 SV=1
		A0A0D9RDS4	15	-0.276657	1.94207	Talin 1 OS=Chlorocebus sabaeus OX=60711 GN=TLN1 PE=4 SV=1
		A0A0D9QXA1	7	-0.278109	0.607253	ATP synthase subunit d, mitochondrial OS=Chlorocebus sabaeus OX=60711 PE=3 SV=1
		A0A0D9RNM3	4	-0.279976	1.43443	Reticulon OS=Chlorocebus sabaeus OX=60711 PE=4 SV=1
		A0A0D9S711	3	-0.287175	0.79656	Guanine nucleotide-binding protein subunit gamma OS=Chlorocebus sabaeus OX=60711 GN=GNG12 PE=3 SV=1
		A0A0D9R2V4	11	-0.287975	1.51467	Nucleolin OS=Chlorocebus sabaeus OX=60711 GN=NCL PE=4 SV=1
		A0A0D9QVD7	2	-0.294248	0.975842	Signal peptidase complex subunit 2 OS=Chlorocebus sabaeus OX=60711 GN=SPCS2 PE=4 SV=1
		A0A0D9S1Q3	5	-0.296559	2.01478	Basal cell adhesion molecule (Lutheran blood group) OS=Chlorocebus sabaeus OX=60711 GN=BCAM PE=4 SV=1
		A0A0D9RWL1	5	-0.29798	1.90442	Cathepsin B OS=Chlorocebus sabaeus OX=60711 GN=CTSB PE=3 SV=1
		A0A0D9R8S0	8	-0.29823	0.900403	Hydroxyacyl-CoA dehydrogenase trifunctional multienzyme complex subunit beta OS=Chlorocebus sabaeus OX=60711 GN=HADHB PE=3 SV=1
		A0A0D9R6X5	5	-0.299518	1.16236	Tubulin alpha chain OS=Chlorocebus sabaeus OX=60711 GN=TUBA4A PE=3 SV=1
		A0A0D9S4M6	19	-0.299901	1.35401	Protein disulfide-isomerase OS=Chlorocebus sabaeus OX=60711 GN=P4HB PE=3 SV=1
		A0A0D9RLJ0	4	-0.302035	0.755176	Stomatin OS=Chlorocebus sabaeus OX=60711 GN=STOM PE=4 SV=1
		A0A0D9RY64	12	-0.30439	1.91785	UDP-glucose glycoprotein glucosyltransferase 2 OS=Chlorocebus sabaeus OX=60711 GN=UGGT2 PE=4 SV=1
		A0A0D9QWD2	8	-0.309159	1.42799	Hydroxysteroid 17-beta dehydrogenase 11 OS=Chlorocebus sabaeus OX=60711 GN=HSD17B11 PE=3 SV=1
		A0A0D9R4H6	4	-0.310014	2.35677	Tubulin beta chain OS=Chlorocebus sabaeus OX=60711 GN=TUBB2A PE=3 SV=1
		A0A0D9R1W7	9	-0.310076	1.06745	Elongation factor Tu OS=Chlorocebus sabaeus OX=60711 GN=TUFM PE=3 SV=1
		A0A0D9QY65	5	-0.315161	1.95477	Nuclear envelope integral membrane protein 1 OS=Chlorocebus sabaeus OX=60711 GN=NEMP1 PE=4 SV=1
		A0A0D9R6H1	2	-0.320207	0.827631	Glycogen [starch] synthase OS=Chlorocebus sabaeus OX=60711 GN=GYS2 PE=3 SV=1
		A0A0D9R188	19	-0.320897	0.954839	Acetyl-CoA carboxylase alpha OS=Chlorocebus sabaeus OX=60711 GN=ACACA PE=4 SV=1
		A0A0D9R227	7	-0.322375	1.15288	Proteasome 26S subunit, non-ATPase 11 OS=Chlorocebus sabaeus OX=60711 GN=PSMD11 PE=4 SV=1
		A0A0D9RXD9	2	-0.323944	0.906553	Signal peptidase complex catalytic subunit SEC11 OS=Chlorocebus sabaeus OX=60711 GN=SEC11A PE=3 SV=1
		A0A0D9RKL1	6	-0.324246	1.1386	Very-long-chain (3R)-3-hydroxyacyl-CoA dehydratase OS=Chlorocebus sabaeus OX=60711 GN=HACD3 PE=3 SV=1
		A0A0D9RYZ2	2	-0.325376	1.00222	Proteasome subunit alpha type OS=Chlorocebus sabaeus OX=60711 GN=PSMA8 PE=3 SV=1
		A0A0D9RCP4	10	-0.330792	0.814035	Uncharacterized protein OS=Chlorocebus sabaeus OX=60711 PE=4 SV=1
		A0A0D9RLE6	6	-0.332279	1.32972	Vesicle transport through interaction with t-SNAREs 1B OS=Chlorocebus sabaeus OX=60711 GN=VTI1B PE=4 SV=1
		A0A0D9S1L9	4	-0.333309	2.98181	Phenylalanine hydroxylase OS=Chlorocebus sabaeus OX=60711 GN=PAH PE=4 SV=1
		A0A0D9S2C3	6	-0.33519	1.93783	Peptidylprolyl isomerase OS=Chlorocebus sabaeus OX=60711 GN=FKBP10 PE=4 SV=1
		A0A0D9RBJ0	12	-0.335735	0.978837	Glutamate dehydrogenase 1 OS=Chlorocebus sabaeus OX=60711 GN=GLUD1 PE=3 SV=1
		A0A0D9S5C8	7	-0.336286	8.00204	PBX homeobox interacting protein 1 OS=Chlorocebus sabaeus OX=60711 GN=PBXIP1 PE=4 SV=1
		A0A0D9RKZ5	12	-0.337275	0.899864	Actinin alpha 1 OS=Chlorocebus sabaeus OX=60711 GN=ACTN1 PE=4 SV=1
		A0A0D9RLU6	5	-0.33937	2.56956	BCL2 associated athanogene 2 OS=Chlorocebus sabaeus OX=60711 GN=BAG2 PE=4 SV=1
		A0A0D9R2K9	6	-0.339726	1.39141	Eukaryotic translation elongation factor 1 gamma OS=Chlorocebus sabaeus OX=60711 GN=EEF1G PE=4 SV=1
		A0A0D9RPS3	2	-0.340776	0.96904	Cytochrome c oxidase subunit 7A2 OS=Chlorocebus sabaeus OX=60711 GN=COX7A2 PE=4 SV=1
		A0A0D9R899	2	-0.344431	0.751668	Sec61 translocon alpha 1 subunit OS=Chlorocebus sabaeus OX=60711 GN=SEC61A1 PE=3 SV=1
		A0A0D9QVY1	3	-0.350955	2.17724	Proteasome 26S subunit, non-ATPase 12 OS=Chlorocebus sabaeus OX=60711 GN=PSMD12 PE=4 SV=1
		A0A0D9RSN1	5	-0.35603	1.13505	Ubiquinol-cytochrome c reductase core protein 1 OS=Chlorocebus sabaeus OX=60711 GN=UQCRC1 PE=4 SV=1
		A0A0D9S3N4	11	-0.36459	1.31363	Coatomer subunit delta OS=Chlorocebus sabaeus OX=60711 GN=ARCN1 PE=3 SV=1
		A0A0D9QYV7	27	-0.36811	2.04972	Extended synaptotagmin 1 OS=Chlorocebus sabaeus OX=60711 GN=ESYT1 PE=4 SV=1
		A0A0D9RIN4	2	-0.36979	4.41735	Leucyl-tRNA synthetase OS=Chlorocebus sabaeus OX=60711 GN=LARS PE=3 SV=1
		A0A0D9RRG7	5	-0.379194	1.93228	Tyrosine-protein phosphatase non-receptor type OS=Chlorocebus sabaeus OX=60711 GN=PTPN1 PE=3 SV=1
		A0A0D9R492	10	-0.380943	1.43535	RAB, member of RAS oncogene family like 3 OS=Chlorocebus sabaeus OX=60711 GN=RABL3 PE=4 SV=1
		A0A0D9S8B6	13	-0.382913	3.313	Endothelin converting enzyme 1 OS=Chlorocebus sabaeus OX=60711 GN=ECE1 PE=4 SV=1
		A0A0D9R2H5	18	-0.388302	1.73092	Calreticulin OS=Chlorocebus sabaeus OX=60711 GN=CALR PE=3 SV=1
		A0A0D9SCC3	4	-0.391693	1.32605	Uncharacterized protein OS=Chlorocebus sabaeus OX=60711 PE=3 SV=1
		A0A0D9RXR5	14	-0.392722	3.58039	Small nuclear ribonucleoprotein U5 subunit 200 OS=Chlorocebus sabaeus OX=60711 GN=SNRNP200 PE=4 SV=1
		A0A0D9R4X2	6	-0.394434	1.61256	Dynamin 1 like OS=Chlorocebus sabaeus OX=60711 GN=DNM1L PE=3 SV=1
		A0A0D9R0F2	5	-0.394965	3.66152	High density lipoprotein binding protein OS=Chlorocebus sabaeus OX=60711 GN=HDLBP PE=4 SV=1
		A0A0D9R3S5	5	-0.396236	3.28271	Interleukin enhancer binding factor 3 OS=Chlorocebus sabaeus OX=60711 GN=ILF3 PE=4 SV=1
		A0A0D9S5Y6	4	-0.39639	1.50092	Uncharacterized protein OS=Chlorocebus sabaeus OX=60711 PE=4 SV=1
		A0A0D9RD83	3	-0.399729	2.111	Syntaxin 8 OS=Chlorocebus sabaeus OX=60711 GN=STX8 PE=4 SV=1
		A0A0D9RRZ2	3	-0.41788	3.44814	AP-3 complex subunit beta OS=Chlorocebus sabaeus OX=60711 GN=AP3B1 PE=3 SV=1
		A0A0D9QZD1	4	-0.419439	0.594342	Coatomer protein complex subunit zeta 1 OS=Chlorocebus sabaeus OX=60711 GN=COPZ1 PE=4 SV=1
		A0A0D9S9G6	5	-0.423968	1.45675	Heterogeneous nuclear ribonucleoprotein A0 OS=Chlorocebus sabaeus OX=60711 GN=HNRNPA0 PE=4 SV=1
		A0A0D9RMJ8	10	-0.427473	1.75347	Ribophorin II OS=Chlorocebus sabaeus OX=60711 GN=RPN2 PE=4 SV=1
		A0A0D9RL85	3	-0.427625	2.06322	Ankyrin repeat and FYVE domain containing 1 OS=Chlorocebus sabaeus OX=60711 GN=ANKFY1 PE=4 SV=1
		A0A0D9S8C1	8	-0.432045	1.47928	Dolichyl-diphosphooligosaccharide--protein glycosyltransferase 48 kDa subunit OS=Chlorocebus sabaeus OX=60711 GN=DDOST PE=3 SV=1
		A0A0D9RK62	2	-0.43262	1.87965	Neutral cholesterol ester hydrolase 1 OS=Chlorocebus sabaeus OX=60711 GN=NCEH1 PE=4 SV=1
		A0A0D9QWL5	3	-0.435379	3.83277	Component of oligomeric golgi complex 1 OS=Chlorocebus sabaeus OX=60711 GN=COG1 PE=4 SV=1
		A0A0D9R1N4	2	-0.440337	2.11882	Uncharacterized protein OS=Chlorocebus sabaeus OX=60711 PE=3 SV=1
		A0A0D9SDP0	2	-0.444315	2.31189	Uncharacterized protein OS=Chlorocebus sabaeus OX=60711 PE=4 SV=1
		A0A0D9S3L6	5	-0.444588	1.65688	Uncharacterized protein OS=Chlorocebus sabaeus OX=60711 PE=4 SV=1
		A0A0D9RB27	9	-0.444767	3.94721	Endoplasmic reticulum-golgi intermediate compartment 1 OS=Chlorocebus sabaeus OX=60711 GN=ERGIC1 PE=4 SV=1
		A0A0D9RDR4	5	-0.444897	2.69346	Glyceraldehyde-3-phosphate dehydrogenase OS=Chlorocebus sabaeus OX=60711 PE=3 SV=1
		A0A0D9R678	7	-0.452323	1.34527	Aldehyde dehydrogenase OS=Chlorocebus sabaeus OX=60711 GN=ALDH3A2 PE=3 SV=1
		A0A0D9RZ41	6	-0.461571	2.84771	Desmoglein 2 OS=Chlorocebus sabaeus OX=60711 GN=DSG2 PE=4 SV=1
		A0A0D9R8Q2	10	-0.463266	1.62403	Hydroxyacyl-CoA dehydrogenase trifunctional multienzyme complex subunit alpha OS=Chlorocebus sabaeus OX=60711 GN=HADHA PE=3 SV=1
		A0A0D9QXF2	13	-0.469579	1.60231	Coatomer subunit beta OS=Chlorocebus sabaeus OX=60711 GN=COPB1 PE=4 SV=1
		A0A0D9R2N3	5	-0.472529	1.65535	ATPase ASNA1 OS=Chlorocebus sabaeus OX=60711 GN=ASNA1 PE=3 SV=1
		A0A0D9RKB9	2	-0.472685	2.75245	Proteolipid protein 2 OS=Chlorocebus sabaeus OX=60711 GN=PLP2 PE=4 SV=1
		A0A0D9RM24	2	-0.480017	2.98009	Stromal cell derived factor 2 like 1 OS=Chlorocebus sabaeus OX=60711 GN=SDF2L1 PE=4 SV=1
		A0A0D9RD14	42	-0.489028	2.86926	Dynein cytoplasmic 1 heavy chain 1 OS=Chlorocebus sabaeus OX=60711 GN=DYNC1H1 PE=4 SV=1
		A0A0D9RNN8	3	-0.492514	3.94474	Uncharacterized protein OS=Chlorocebus sabaeus OX=60711 PE=4 SV=1
		A0A0D9R7L4	6	-0.495872	4.34235	tRNA-splicing ligase RtcB homolog OS=Chlorocebus sabaeus OX=60711 GN=RTCB PE=3 SV=1
		A0A0D9RG30	3	-0.501465	1.83465	Procollagen-lysine,2-oxoglutarate 5-dioxygenase 2 OS=Chlorocebus sabaeus OX=60711 GN=PLOD2 PE=4 SV=1
		A0A0D9RLW4	5	-0.50531	1.61151	ATP synthase subunit gamma OS=Chlorocebus sabaeus OX=60711 GN=ATP5F1C PE=3 SV=1
		A0A0D9QZ02	4	-0.506861	2.57128	RAB5B, member RAS oncogene family OS=Chlorocebus sabaeus OX=60711 GN=RAB5B PE=4 SV=1
		A0A0D9RA44	2	-0.506897	4.56165	Thioesterase superfamily member 6 OS=Chlorocebus sabaeus OX=60711 GN=THEM6 PE=4 SV=1
		A0A0D9R2T1	11	-0.507435	2.92049	Glucosidase II alpha subunit OS=Chlorocebus sabaeus OX=60711 GN=GANAB PE=3 SV=1
		A0A0D9RKR1	2	-0.507574	2.25451	Regulator of microtubule dynamics 1 OS=Chlorocebus sabaeus OX=60711 GN=RMDN1 PE=4 SV=1
		A0A0D9QWF5	3	-0.512229	3.69223	Vac14, PIKFYVE complex component OS=Chlorocebus sabaeus OX=60711 GN=VAC14 PE=4 SV=1
		A0A0D9RPU4	4	-0.519492	2.1674	Lunapark, ER junction formation factor OS=Chlorocebus sabaeus OX=60711 GN=LNPK PE=4 SV=1
		A0A0D9RY51	7	-0.525471	2.84149	Ectonucleoside triphosphate diphosphohydrolase 6 (putative) OS=Chlorocebus sabaeus OX=60711 GN=ENTPD6 PE=3 SV=1
		A0A0D9QUS0	6	-0.52777	4.59255	Phospholipase D family member 3 OS=Chlorocebus sabaeus OX=60711 GN=PLD3 PE=4 SV=1
		A0A0D9R198	11	-0.534352	3.08932	Oxysterol-binding protein OS=Chlorocebus sabaeus OX=60711 GN=OSBP PE=3 SV=1
		A0A0D9R8S7	3	-0.540799	1.56913	Cytochrome c1 OS=Chlorocebus sabaeus OX=60711 GN=CYC1 PE=4 SV=1
		A0A0D9RQH7	18	-0.54113	3.78484	Integrin subunit alpha 6 OS=Chlorocebus sabaeus OX=60711 GN=ITGA6 PE=3 SV=1
		A0A0D9RPI2	2	-0.544536	2.00373	MICOS complex subunit OS=Chlorocebus sabaeus OX=60711 GN=APOO PE=4 SV=1
		A0A0D9QZD3	9	-0.545733	2.11037	Leucine rich repeat containing 59 OS=Chlorocebus sabaeus OX=60711 GN=LRRC59 PE=4 SV=1
		A0A0D9RQB0	4	-0.547683	2.62819	Electron transfer flavoprotein subunit alpha OS=Chlorocebus sabaeus OX=60711 GN=ETFA PE=4 SV=1
		A0A0D9REQ6	3	-0.547834	0.892052	G3BP stress granule assembly factor 1 OS=Chlorocebus sabaeus OX=60711 GN=G3BP1 PE=4 SV=1
		A0A0D9R2X3	2	-0.548475	2.34713	ER lumen protein-retaining receptor OS=Chlorocebus sabaeus OX=60711 GN=KDELR3 PE=3 SV=1
		A0A0D9S4N0	3	-0.556715	3.45335	P2X purinoceptor OS=Chlorocebus sabaeus OX=60711 GN=P2RX4 PE=3 SV=1
		A0A0D9RRK2	4	-0.556898	3.09755	Prenylcysteine oxidase 1 OS=Chlorocebus sabaeus OX=60711 GN=PCYOX1 PE=3 SV=1
		A0A0D9RVS2	4	-0.560193	2.48901	Tumor protein D52 like 2 OS=Chlorocebus sabaeus OX=60711 GN=TPD52L2 PE=4 SV=1
		A0A0D9QYR0	6	-0.567129	8.56231	Uncharacterized protein OS=Chlorocebus sabaeus OX=60711 PE=4 SV=1
		A0A0D9RQZ8	2	-0.574369	3.31812	Receptor expression-enhancing protein OS=Chlorocebus sabaeus OX=60711 GN=REEP5 PE=3 SV=1
		A0A0D9R8Z8	12	-0.577825	2.10082	Coatomer subunit gamma OS=Chlorocebus sabaeus OX=60711 GN=COPG1 PE=3 SV=1
		A0A0D9SED3	5	-0.590702	3.41043	Mannosyl (alpha-1,3-)-glycoprotein beta-1,2-N-acetylglucosaminyltransferase OS=Chlorocebus sabaeus OX=60711 GN=MGAT1 PE=4 SV=1
		A0A0D9S4L0	6	-0.595307	2.07174	Malectin OS=Chlorocebus sabaeus OX=60711 GN=MLEC PE=4 SV=1
		A0A0D9R253	10	-0.595694	4.55989	Extended synaptotagmin 2 OS=Chlorocebus sabaeus OX=60711 GN=ESYT2 PE=4 SV=1
		A0A0D9S324	2	-0.599678	2.32775	Acetyl-CoA carboxylase beta OS=Chlorocebus sabaeus OX=60711 GN=ACACB PE=4 SV=1
		A0A0D9R9L3	5	-0.614014	4.90596	Amyloid beta precursor protein OS=Chlorocebus sabaeus OX=60711 GN=APP PE=4 SV=1
		A0A0D9SDH7	4	-0.624347	4.01683	ADP ribosylation factor 6 OS=Chlorocebus sabaeus OX=60711 GN=ARF6 PE=3 SV=1
		A0A0D9RUR2	4	-0.624726	3.20801	Epoxide hydrolase OS=Chlorocebus sabaeus OX=60711 GN=EPHX1 PE=3 SV=1
		A0A0D9RWW4	4	-0.627494	3.92256	UDP-glucuronate decarboxylase 1 OS=Chlorocebus sabaeus OX=60711 GN=UXS1 PE=4 SV=1
		A0A0D9RH51	5	-0.631405	2.39175	Serine palmitoyltransferase long chain base subunit 2 OS=Chlorocebus sabaeus OX=60711 GN=SPTLC2 PE=3 SV=1
		A0A0D9S7N5	3	-0.640895	2.92443	Adenylyl cyclase-associated protein OS=Chlorocebus sabaeus OX=60711 GN=CAP1 PE=3 SV=1
		A0A0D9R3C0	5	-0.642241	3.75548	RAB3D, member RAS oncogene family OS=Chlorocebus sabaeus OX=60711 GN=RAB3D PE=4 SV=1
		A0A0D9S0B7	2	-0.643104	2.67189	Vitamin K epoxide reductase complex subunit 1 like 1 OS=Chlorocebus sabaeus OX=60711 GN=VKORC1L1 PE=4 SV=1
		A0A0D9R7G0	3	-0.647927	3.93692	Microsomal glutathione S-transferase 1 OS=Chlorocebus sabaeus OX=60711 GN=MGST1 PE=4 SV=1
		A0A0D9QYB1	15	-0.660094	3.14703	ATP synthase subunit beta OS=Chlorocebus sabaeus OX=60711 GN=ATP5F1B PE=3 SV=1
		A0A0D9S1Q8	2	-0.661286	4.00808	Translocase of outer mitochondrial membrane 40 OS=Chlorocebus sabaeus OX=60711 GN=TOMM40 PE=4 SV=1
		A0A0D9RY25	7	-0.669437	3.90465	Tripeptidyl peptidase 2 OS=Chlorocebus sabaeus OX=60711 GN=TPP2 PE=4 SV=1
		A0A0D9S6E6	9	-0.670598	9.33488	Tripartite motif containing 28 OS=Chlorocebus sabaeus OX=60711 GN=TRIM28 PE=4 SV=1
		A0A0D9RWZ9	4	-0.681482	7.34034	Transmembrane protein 33 OS=Chlorocebus sabaeus OX=60711 GN=TMEM33 PE=4 SV=1
		A0A0D9QZM0	3	-0.687831	4.4042	Uncharacterized protein OS=Chlorocebus sabaeus OX=60711 PE=4 SV=1
		A0A0D9R1X6	6	-0.688221	4.02009	Trans-2,3-enoyl-CoA reductase OS=Chlorocebus sabaeus OX=60711 GN=TECR PE=4 SV=1
		A0A0D9R4T0	9	-0.706226	4.70868	Phospholipid-transporting ATPase OS=Chlorocebus sabaeus OX=60711 GN=ATP11C PE=3 SV=1
		A0A0D9S278	3	-0.707782	3.43549	Signal peptidase complex subunit 3 OS=Chlorocebus sabaeus OX=60711 GN=SPCS3 PE=3 SV=1
		A0A0D9R8E8	10	-0.709648	4.30668	RAB7A, member RAS oncogene family OS=Chlorocebus sabaeus OX=60711 GN=RAB7A PE=4 SV=1
		A0A0D9RS93	2	-0.719841	1.17568	Protein kinase cAMP-dependent type II regulatory subunit alpha OS=Chlorocebus sabaeus OX=60711 GN=PRKAR2A PE=4 SV=1
		A0A0D9RZK3	3	-0.728633	2.78511	Procollagen-lysine,2-oxoglutarate 5-dioxygenase 3 OS=Chlorocebus sabaeus OX=60711 GN=PLOD3 PE=4 SV=1
		A0A0D9R4K9	14	-0.733567	4.30018	Protein disulfide isomerase family A member 6 OS=Chlorocebus sabaeus OX=60711 GN=PDIA6 PE=3 SV=1
		A0A0D9R4I0	7	-0.739458	4.19254	Serine palmitoyltransferase long chain base subunit 1 OS=Chlorocebus sabaeus OX=60711 GN=SPTLC1 PE=4 SV=1
		A0A0D9RHH7	10	-0.742388	2.79445	Cysteine rich transmembrane BMP regulator 1 OS=Chlorocebus sabaeus OX=60711 GN=CRIM1 PE=4 SV=1
		A0A0D9RLE7	2	-0.75221	6.09364	NDUFA4, mitochondrial complex associated OS=Chlorocebus sabaeus OX=60711 GN=NDUFA4 PE=4 SV=1
		A0A0D9S501	2	-0.754818	4.78481	Late endosomal/lysosomal adaptor, MAPK and MTOR activator 2 OS=Chlorocebus sabaeus OX=60711 GN=LAMTOR2 PE=4 SV=1
		A0A0D9R2E0	3	-0.760198	5.64908	Syntaxin 10 OS=Chlorocebus sabaeus OX=60711 GN=STX10 PE=3 SV=1
		A0A0D9RRF2	5	-0.76236	4.80923	Thioredoxin related transmembrane protein 1 OS=Chlorocebus sabaeus OX=60711 GN=TMX1 PE=4 SV=1
		A0A0D9RAN4	11	-0.765575	5.598	Transmembrane protein 43 OS=Chlorocebus sabaeus OX=60711 GN=TMEM43 PE=4 SV=1
		A0A0D9RQ88	10	-0.784214	8.37682	Hydroxysteroid 17-beta dehydrogenase 4 OS=Chlorocebus sabaeus OX=60711 GN=HSD17B4 PE=4 SV=1
		A0A0D9RUQ5	7	-0.787521	4.43297	MICOS complex subunit MIC60 OS=Chlorocebus sabaeus OX=60711 GN=IMMT PE=3 SV=1
		A0A0D9RD03	30	-0.791094	6.26493	Valosin containing protein OS=Chlorocebus sabaeus OX=60711 GN=VCP PE=3 SV=1
		A0A0D9RSZ9	10	-0.795674	4.21204	Leucine zipper and EF-hand containing transmembrane protein 1 OS=Chlorocebus sabaeus OX=60711 GN=LETM1 PE=4 SV=1
		A0A0D9S4M9	4	-0.796149	5.13504	Aly/REF export factor OS=Chlorocebus sabaeus OX=60711 GN=ALYREF PE=4 SV=1
		A0A0D9RQD5	4	-0.796403	2.91821	Reticulocalbin 2 OS=Chlorocebus sabaeus OX=60711 GN=RCN2 PE=4 SV=1
		A0A0D9RBE4	18	-0.854812	8.68912	Carbamoyl-phosphate synthetase 2, aspartate transcarbamylase, and dihydroorotase OS=Chlorocebus sabaeus OX=60711 GN=CAD PE=3 SV=1
		A0A0D9QY09	22	-0.858772	5.72271	Plexin B2 OS=Chlorocebus sabaeus OX=60711 GN=PLXNB2 PE=4 SV=1
		A0A0D9S2T7	4	-0.858857	8.41886	ER lumen protein-retaining receptor OS=Chlorocebus sabaeus OX=60711 GN=KDELR1 PE=3 SV=1
		A0A0D9QVI7	16	-0.875694	5.68173	Solute carrier family 12 member 4 OS=Chlorocebus sabaeus OX=60711 GN=SLC12A4 PE=4 SV=1
		A0A0D9R011	5	-0.905555	4.91235	NADH-cytochrome b5 reductase OS=Chlorocebus sabaeus OX=60711 GN=CYB5R3 PE=3 SV=1
		A0A0D9S7K0	6	-0.906009	7.17325	Solute carrier family 2 member 1 OS=Chlorocebus sabaeus OX=60711 GN=SLC2A1 PE=3 SV=1
		A0A0D9RKP7	27	-0.912665	4.48181	Leucine rich pentatricopeptide repeat containing OS=Chlorocebus sabaeus OX=60711 GN=LRPPRC PE=4 SV=1
		A0A0D9R3B7	3	-0.931348	5.02763	Transmembrane protein 205 OS=Chlorocebus sabaeus OX=60711 GN=TMEM205 PE=4 SV=1
		A0A0D9R4Z6	10	-0.975667	8.94251	Thioredoxin domain containing 5 OS=Chlorocebus sabaeus OX=60711 GN=TXNDC5 PE=3 SV=1
		A0A0D9RKI6	6	-0.976209	5.35521	Solute carrier family 25 member 11 OS=Chlorocebus sabaeus OX=60711 GN=SLC25A11 PE=3 SV=1
		A0A0D9RSP8	5	-0.981881	5.50687	VAMP associated protein B and C OS=Chlorocebus sabaeus OX=60711 GN=VAPB PE=4 SV=1
		A0A0D9R2F4	2	-0.986731	4.11994	Uncharacterized protein OS=Chlorocebus sabaeus OX=60711 PE=4 SV=1
		A0A0D9RUU7	4	-0.991174	6.64176	SAC1 like phosphatidylinositide phosphatase OS=Chlorocebus sabaeus OX=60711 GN=SACM1L PE=4 SV=1
		A0A0D9RY89	2	-1.05416	6.61216	VAMP associated protein A OS=Chlorocebus sabaeus OX=60711 GN=VAPA PE=4 SV=1
		A0A0D9RG87	6	-1.06294	6.23298	Uncharacterized protein OS=Chlorocebus sabaeus OX=60711 PE=3 SV=1
		A0A0D9S0X5	3	-1.06626	7.90488	Solute carrier family 25 member 3 OS=Chlorocebus sabaeus OX=60711 GN=SLC25A3 PE=3 SV=1
		A0A0D9S3T4	5	-1.12635	9.82467	Endoplasmic reticulum resident protein 29 OS=Chlorocebus sabaeus OX=60711 GN=ERP29 PE=4 SV=1
		A0A0D9QW08	4	-1.17904	6.19374	Late endosomal/lysosomal adaptor, MAPK and MTOR activator 1 OS=Chlorocebus sabaeus OX=60711 GN=LAMTOR1 PE=4 SV=1
		A0A0D9QYR5	8	-1.20618	8.21459	Citrate synthase OS=Chlorocebus sabaeus OX=60711 GN=CS PE=3 SV=1
		A0A0D9R358	5	-1.24358	7.59034	Protein kinase C substrate 80K-H OS=Chlorocebus sabaeus OX=60711 GN=PRKCSH PE=4 SV=1
		A0A0D9R1W9	2	-1.25641	3.21234	CD47 molecule OS=Chlorocebus sabaeus OX=60711 GN=CD47 PE=4 SV=1
		A0A0D9QY12	6	-1.27411	9.13014	Serine hydroxymethyltransferase OS=Chlorocebus sabaeus OX=60711 GN=SHMT2 PE=3 SV=1
		A0A0D9RJE2	9	-1.27424	7.15884	Hydroxysteroid 17-beta dehydrogenase 10 OS=Chlorocebus sabaeus OX=60711 GN=HSD17B10 PE=3 SV=1
		A0A0D9RG93	19	-1.35168	8.8071	Uncharacterized protein OS=Chlorocebus sabaeus OX=60711 PE=3 SV=1
		A0A0D9QW22	3	-1.36058	10.9606	Ring finger protein 121 OS=Chlorocebus sabaeus OX=60711 GN=RNF121 PE=4 SV=1
		A0A0D9RC15	6	-1.36921	13.9091	Lon protease homolog, mitochondrial OS=Chlorocebus sabaeus OX=60711 GN=LONP1 PE=3 SV=1
		A0A0D9RE57	2	-1.43369	7.47355	Derlin OS=Chlorocebus sabaeus OX=60711 GN=DERL1 PE=3 SV=1
		A0A0D9QXJ1	6	-1.5726	11.5618	Peroxiredoxin 3 OS=Chlorocebus sabaeus OX=60711 GN=PRDX3 PE=4 SV=1
		A0A0D9RZX0	10	-1.58662	11.7632	Malate dehydrogenase 2 OS=Chlorocebus sabaeus OX=60711 GN=MDH2 PE=4 SV=1
		A0A0D9RKY9	18	-1.6854	10.9785	Heat shock protein family A (Hsp70) member 9 OS=Chlorocebus sabaeus OX=60711 GN=HSPA9 PE=3 SV=1
		A0A0D9QV84	18	-1.8039	17.9674	Serpin family H member 1 OS=Chlorocebus sabaeus OX=60711 GN=SERPINH1 PE=3 SV=1
		A0A0D9RK39	5	-1.84372	21.8652	Complement C1q binding protein OS=Chlorocebus sabaeus OX=60711 GN=C1QBP PE=4 SV=1
		A0A0D9R0H6	10	-1.86008	12.4488	Aconitate hydratase, mitochondrial OS=Chlorocebus sabaeus OX=60711 GN=ACO2 PE=3 SV=1
		A0A0D9RU37	34	-2.91333	21.4198	Receptor protein-tyrosine kinase OS=Chlorocebus sabaeus OX=60711 GN=EGFR PE=3 SV=1
		A0A0D9S3V3	10	-4.0613	29.5223	Reticulocalbin 3 OS=Chlorocebus sabaeus OX=60711 GN=RCN3 PE=4 SV=1

## Sheet: Sheet2
		Note:	Proteins marked in red are non-ER resident transmembrane proteins; proteins marked in green are soluble or GPI anchored proteins
		Accession	# Unique Peptides	log2average ratio	minus log10pvalue	Description
		A0A0D9R633	3	2.28844	12.9375	Glypican 4 OS=Chlorocebus sabaeus OX=60711 GN=GPC4 PE=3 SV=1
		A0A0D9RY22	7	2.54913	9.86734	KDEL motif containing 1 OS=Chlorocebus sabaeus OX=60711 GN=KDELC1 PE=4 SV=1
		A0A0D9S0C0	2	1.73678	9.71455	Uncharacterized protein OS=Chlorocebus sabaeus OX=60711 PE=3 SV=1
		A0A0D9RJY3	10	2.70582	7.82242	Cadherin 17 OS=Chlorocebus sabaeus OX=60711 GN=CDH17 PE=4 SV=1
		A0A0D9S3V2	2	6.76558	7.7042	Fc fragment of IgG receptor and transporter OS=Chlorocebus sabaeus OX=60711 GN=FCGRT PE=4 SV=1
		A0A0D9RLP1	3	6.76558	7.7042	Membrane palmitoylated protein 5 OS=Chlorocebus sabaeus OX=60711 GN=MPP5 PE=3 SV=1
		A0A0D9RSY6	5	1.41247	7.3726	Transmembrane p24 trafficking protein 4 OS=Chlorocebus sabaeus OX=60711 GN=TMED4 PE=3 SV=1
		A0A0D9SDQ0	5	1.8725	7.22496	VGF nerve growth factor inducible OS=Chlorocebus sabaeus OX=60711 GN=VGF PE=4 SV=1
		A0A0D9R4S2	5	1.79117	6.42686	Transmembrane protein 199 OS=Chlorocebus sabaeus OX=60711 GN=TMEM199 PE=4 SV=1
		A0A0D9R800	4	1.07923	6.41909	Uncharacterized protein OS=Chlorocebus sabaeus OX=60711 PE=3 SV=1
		A0A0D9SEF7	5	1.47046	6.29097	Carbohydrate sulfotransferase OS=Chlorocebus sabaeus OX=60711 GN=CHST14 PE=3 SV=1
		A0A0D9RI07	10	1.03976	5.95912	Annexin OS=Chlorocebus sabaeus OX=60711 PE=3 SV=1
		F6KXZ0	4	1.28598	5.94422	MHC class IA antigen OS=Chlorocebus sabaeus OX=60711 GN=Chsa-A PE=2 SV=1
		A0A0D9QX66	3	2.05113	5.78772	Polypeptide N-acetylgalactosaminyltransferase OS=Chlorocebus sabaeus OX=60711 GN=GALNT18 PE=3 SV=1
		A0A0D9RWW0	5	1.18578	5.7537	Adhesion G protein-coupled receptor G6 OS=Chlorocebus sabaeus OX=60711 GN=ADGRG6 PE=3 SV=1
		A0A0D9RP61	17	1.51907	5.68924	Leucyl and cystinyl aminopeptidase OS=Chlorocebus sabaeus OX=60711 GN=LNPEP PE=4 SV=1
		A0A0D9R929	4	1.34547	5.64919	Cation-transporting ATPase OS=Chlorocebus sabaeus OX=60711 GN=ATP13A3 PE=3 SV=1
		A0A0D9QXP0	10	1.21314	5.35875	Nucleobindin 2 OS=Chlorocebus sabaeus OX=60711 GN=NUCB2 PE=4 SV=1
		A0A0D9QVB4	4	1.42966	5.3345	SEC24 homolog B, COPII coat complex component OS=Chlorocebus sabaeus OX=60711 GN=SEC24B PE=4 SV=1
		A0A0D9R925	16	1.64128	5.12819	Lectin, mannose binding 2 OS=Chlorocebus sabaeus OX=60711 GN=LMAN2 PE=4 SV=1
		A0A0D9QZY3	2	1.69864	5.02902	Stearoyl-CoA desaturase OS=Chlorocebus sabaeus OX=60711 GN=SCD PE=3 SV=1
		A0A0D9RIY5	15	1.77444	4.91271	ATP binding cassette subfamily B member 1 OS=Chlorocebus sabaeus OX=60711 GN=ABCB1 PE=4 SV=1
		A0A0D9S0C1	2	1.07625	4.8074	Uncharacterized protein OS=Chlorocebus sabaeus OX=60711 PE=3 SV=1
		A0A0D9RGS3	5	1.45867	4.63027	Protein tyrosine kinase 7 (inactive) OS=Chlorocebus sabaeus OX=60711 GN=PTK7 PE=3 SV=1
		A0A0D9S327	13	1.07921	4.6244	Nucleobindin 1 OS=Chlorocebus sabaeus OX=60711 GN=NUCB1 PE=4 SV=1
		A0A0D9RA67	2	1.76493	4.60963	G protein-coupled receptor 108 OS=Chlorocebus sabaeus OX=60711 GN=GPR108 PE=4 SV=1
		A0A0D9REU3	6	2.19341	4.52036	MET proto-oncogene, receptor tyrosine kinase OS=Chlorocebus sabaeus OX=60711 GN=MET PE=3 SV=1
		A0A0D9QYF5	9	1.06478	4.43465	Palmitoyltransferase OS=Chlorocebus sabaeus OX=60711 GN=ZDHHC13 PE=3 SV=1
		A0A0D9R3F9	8	2.03378	4.43019	Atlastin GTPase 3 OS=Chlorocebus sabaeus OX=60711 GN=ATL3 PE=4 SV=1
		A0A0D9R642	16	1.82814	4.40286	Hexokinase domain containing 1 OS=Chlorocebus sabaeus OX=60711 GN=HKDC1 PE=3 SV=1
		A0A0D9RSY1	3	1.25113	4.39003	Transmembrane protein 129 OS=Chlorocebus sabaeus OX=60711 GN=TMEM129 PE=4 SV=1
		A0A0D9R7U3	4	1.05361	4.29336	Uncharacterized protein OS=Chlorocebus sabaeus OX=60711 PE=3 SV=1
		A0A0D9RDX9	19	1.67644	4.28956	Polypeptide N-acetylgalactosaminyltransferase OS=Chlorocebus sabaeus OX=60711 GN=GALNT2 PE=3 SV=1
		A0A0D9RAD3	4	1.31646	4.12529	Complement C3 OS=Chlorocebus sabaeus OX=60711 GN=C3 PE=4 SV=1
		A0A0D9R9X4	14	1.73813	4.08284	Fibronectin 1 OS=Chlorocebus sabaeus OX=60711 GN=FN1 PE=4 SV=1
		A0A0D9RBA3	2	1.62061	4.01706	Podocalyxin OS=Chlorocebus sabaeus OX=60711 GN=PODXL PE=3 SV=1
		A0A0D9SDN9	7	1.65549	3.95113	C1GALT1 specific chaperone 1 OS=Chlorocebus sabaeus OX=60711 GN=C1GALT1C1 PE=4 SV=1
		A0A0D9RWI2	2	1.91608	3.93023	Coiled-coil domain containing 115 OS=Chlorocebus sabaeus OX=60711 GN=CCDC115 PE=4 SV=1
		A0A0D9S251	10	2.05639	3.75731	Polypeptide N-acetylgalactosaminyltransferase OS=Chlorocebus sabaeus OX=60711 GN=GALNT7 PE=3 SV=1
		A0A0D9RKT2	6	1.26156	3.7026	Glycoprotein-N-acetylgalactosamine 3-beta-galactosyltransferase 1 OS=Chlorocebus sabaeus OX=60711 GN=C1GALT1 PE=3 SV=1
		A0A0D9R8T1	3	1.22886	3.6382	PDZ and LIM domain 7 OS=Chlorocebus sabaeus OX=60711 GN=PDLIM7 PE=4 SV=1
		A0A0D9R8Y1	2	1.79238	3.63665	Neuraminidase 1 OS=Chlorocebus sabaeus OX=60711 GN=NEU1 PE=4 SV=1
		A0A0D9RI31	7	1.57837	3.5845	FAM20B, glycosaminoglycan xylosylkinase OS=Chlorocebus sabaeus OX=60711 GN=FAM20B PE=4 SV=1
		A0A0D9SD81	3	1.56723	3.57725	Uncharacterized protein OS=Chlorocebus sabaeus OX=60711 PE=3 SV=1
		A0A0D9R2S2	6	1.3245	3.44869	Galactosylgalactosylxylosylprotein 3-beta-glucuronosyltransferase OS=Chlorocebus sabaeus OX=60711 GN=B3GAT3 PE=3 SV=1
		A0A0D9RC77	2	1.87804	3.42491	V-type proton ATPase subunit F OS=Chlorocebus sabaeus OX=60711 GN=ATP6V1F PE=3 SV=1
		A0A0D9RTL2	4	1.33673	3.42121	Solute carrier family 30 member 5 OS=Chlorocebus sabaeus OX=60711 GN=SLC30A5 PE=4 SV=1
		A0A0D9S2D4	4	1.90474	3.27861	Junction plakoglobin OS=Chlorocebus sabaeus OX=60711 GN=JUP PE=4 SV=1
		A0A0D9RGI4	4	1.39623	3.09837	Solute carrier family 30 member 6 OS=Chlorocebus sabaeus OX=60711 GN=SLC30A6 PE=4 SV=1
		A0A0D9RJ12	5	1.53913	2.96959	Solute carrier family 35 member B2 OS=Chlorocebus sabaeus OX=60711 GN=SLC35B2 PE=4 SV=1
		A0A0D9R5I2	8	1.07751	2.87742	Zinc finger protein like 1 OS=Chlorocebus sabaeus OX=60711 GN=ZFPL1 PE=4 SV=1
		A0A0D9QVI5	4	1.09943	2.77398	Palmitoyltransferase OS=Chlorocebus sabaeus OX=60711 GN=ZDHHC17 PE=3 SV=1
		A0A0D9RTY6	8	1.11506	2.76522	Transmembrane 9 superfamily member OS=Chlorocebus sabaeus OX=60711 PE=3 SV=1
		A0A0D9S0P0	2	6.16011	2.67508	Glial fibrillary acidic protein OS=Chlorocebus sabaeus OX=60711 GN=GFAP PE=3 SV=1
		A0A0D9R5D9	2	1.18007	2.60369	Sodium/hydrogen exchanger OS=Chlorocebus sabaeus OX=60711 GN=SLC9A6 PE=3 SV=1
		A0A0D9RUG9	3	2.83477	2.53352	Vesicle associated membrane protein 8 OS=Chlorocebus sabaeus OX=60711 GN=VAMP8 PE=4 SV=1
		A0A0D9S1T8	3	1.08178	2.48197	Caveolae associated protein 1 OS=Chlorocebus sabaeus OX=60711 GN=CAVIN1 PE=4 SV=1
		A0A0D9RZ91	10	1.0561	2.46865	Polypeptide N-acetylgalactosaminyltransferase OS=Chlorocebus sabaeus OX=60711 GN=GALNT1 PE=3 SV=1
		A0A0D9RTQ2	2	1.19529	2.36248	Dehydrogenase/reductase 1 OS=Chlorocebus sabaeus OX=60711 GN=DHRS1 PE=4 SV=1
		A0A0D9RR93	4	2.06843	2.20292	Transmembrane p24 trafficking protein 3 OS=Chlorocebus sabaeus OX=60711 GN=TMED3 PE=3 SV=1
		A0A0D9RPM2	2	1.46425	2.17239	Proline rich coiled-coil 1 OS=Chlorocebus sabaeus OX=60711 GN=PRRC1 PE=4 SV=1
		A0A0D9REK2	3	1.06101	2.09424	Polypeptide N-acetylgalactosaminyltransferase OS=Chlorocebus sabaeus OX=60711 GN=GALNT10 PE=3 SV=1
		A0A0D9RU79	8	1.04972	2.02929	Trans-golgi network protein 2 OS=Chlorocebus sabaeus OX=60711 GN=TGOLN2 PE=4 SV=1
		A0A0D9R8Y0	3	1.04231	2.02383	Synaptosome associated protein 23 OS=Chlorocebus sabaeus OX=60711 GN=SNAP23 PE=4 SV=1
		A0A0D9RMH2	3	1.006	1.87198	Chromosome 5 open reading frame 15 OS=Chlorocebus sabaeus OX=60711 GN=C5orf15 PE=4 SV=1		not sure
		A0A0D9R0R1	2	1.90033	1.82251	Uncharacterized protein OS=Chlorocebus sabaeus OX=60711 PE=4 SV=1
		A0A0D9RVQ1	2	1.07194	1.76119	NDRG family member 2 OS=Chlorocebus sabaeus OX=60711 GN=NDRG2 PE=4 SV=1
		A0A0D9S8N2	5	1.05368	1.48158	Uncharacterized protein OS=Chlorocebus sabaeus OX=60711 PE=4 SV=1
		A0A0D9RJZ5	3	2.00284	1.46115	Polypyrimidine tract binding protein 1 OS=Chlorocebus sabaeus OX=60711 GN=PTBP1 PE=4 SV=1
		A0A0D9RCV3	3	1.03982	1.43587	Triosephosphate isomerase OS=Chlorocebus sabaeus OX=60711 GN=TPI1 PE=3 SV=1
		A0A0D9R6C3	2	5.18133	1.32282	Heart development protein with EGF like domains 1 OS=Chlorocebus sabaeus OX=60711 GN=HEG1 PE=4 SV=1

## Sheet: Sheet3
	Accession	# Unique Peptides	log2average ratio	minus log10pvalue	Description
	A0A0D9S3V3	10	-4.0613	29.5223	Reticulocalbin 3 OS=Chlorocebus sabaeus OX=60711 GN=RCN3 PE=4 SV=1
	A0A0D9RU37	34	-2.91333	21.4198	Receptor protein-tyrosine kinase OS=Chlorocebus sabaeus OX=60711 GN=EGFR PE=3 SV=1
	A0A0D9R0H6	10	-1.86008	12.4488	Aconitate hydratase, mitochondrial OS=Chlorocebus sabaeus OX=60711 GN=ACO2 PE=3 SV=1
	A0A0D9RK39	5	-1.84372	21.8652	Complement C1q binding protein OS=Chlorocebus sabaeus OX=60711 GN=C1QBP PE=4 SV=1
	A0A0D9QV84	18	-1.8039	17.9674	Serpin family H member 1 OS=Chlorocebus sabaeus OX=60711 GN=SERPINH1 PE=3 SV=1
	A0A0D9RKY9	18	-1.6854	10.9785	Heat shock protein family A (Hsp70) member 9 OS=Chlorocebus sabaeus OX=60711 GN=HSPA9 PE=3 SV=1
	A0A0D9RZX0	10	-1.58662	11.7632	Malate dehydrogenase 2 OS=Chlorocebus sabaeus OX=60711 GN=MDH2 PE=4 SV=1
	A0A0D9QXJ1	6	-1.5726	11.5618	Peroxiredoxin 3 OS=Chlorocebus sabaeus OX=60711 GN=PRDX3 PE=4 SV=1
	A0A0D9RE57	2	-1.43369	7.47355	Derlin OS=Chlorocebus sabaeus OX=60711 GN=DERL1 PE=3 SV=1
	A0A0D9RC15	6	-1.36921	13.9091	Lon protease homolog, mitochondrial OS=Chlorocebus sabaeus OX=60711 GN=LONP1 PE=3 SV=1
	A0A0D9QW22	3	-1.36058	10.9606	Ring finger protein 121 OS=Chlorocebus sabaeus OX=60711 GN=RNF121 PE=4 SV=1
	A0A0D9RG93	19	-1.35168	8.8071	Uncharacterized protein OS=Chlorocebus sabaeus OX=60711 PE=3 SV=1
	A0A0D9RJE2	9	-1.27424	7.15884	Hydroxysteroid 17-beta dehydrogenase 10 OS=Chlorocebus sabaeus OX=60711 GN=HSD17B10 PE=3 SV=1
	A0A0D9QY12	6	-1.27411	9.13014	Serine hydroxymethyltransferase OS=Chlorocebus sabaeus OX=60711 GN=SHMT2 PE=3 SV=1
	A0A0D9R1W9	2	-1.25641	3.21234	CD47 molecule OS=Chlorocebus sabaeus OX=60711 GN=CD47 PE=4 SV=1
	A0A0D9R358	5	-1.24358	7.59034	Protein kinase C substrate 80K-H OS=Chlorocebus sabaeus OX=60711 GN=PRKCSH PE=4 SV=1
	A0A0D9QYR5	8	-1.20618	8.21459	Citrate synthase OS=Chlorocebus sabaeus OX=60711 GN=CS PE=3 SV=1
	A0A0D9QW08	4	-1.17904	6.19374	Late endosomal/lysosomal adaptor, MAPK and MTOR activator 1 OS=Chlorocebus sabaeus OX=60711 GN=LAMTOR1 PE=4 SV=1
	A0A0D9S3T4	5	-1.12635	9.82467	Endoplasmic reticulum resident protein 29 OS=Chlorocebus sabaeus OX=60711 GN=ERP29 PE=4 SV=1
	A0A0D9S0X5	3	-1.06626	7.90488	Solute carrier family 25 member 3 OS=Chlorocebus sabaeus OX=60711 GN=SLC25A3 PE=3 SV=1
	A0A0D9RG87	6	-1.06294	6.23298	Uncharacterized protein OS=Chlorocebus sabaeus OX=60711 PE=3 SV=1
	A0A0D9RY89	2	-1.05416	6.61216	VAMP associated protein A OS=Chlorocebus sabaeus OX=60711 GN=VAPA PE=4 SV=1
